# Supplementary material for: Clinical and genomic features of Chinese lung cancer patients with germline mutations
Source: Nat Commun. 2022 Mar 10;13:1268. doi: 10.1038/s41467-022-28840-5 (PMC8913621; doi:10.1038/s41467-022-28840-5)
Supplement: Supplementary file 4 — Supplementary Data 1 [file 41467_2022_28840_MOESM4_ESM.xlsx]

## Sheet: Sheet1
Supplementary data 1. Annotation of 111 P/LP germline mutations in 106 lung cancers
Patient ID	mutation name	Zygosity	A.Depth	A.Ratio	Gene Symbol	ExIn_ID	Function	Transcript	chr	Start	Stop	MapLoc	Ref	call	VarType	Flank	cHGVS	pHGVS	1000G EAS AF	1000G AF	ESP6500 AF	ExAC EAS HomoAlt Count	ExAC EAS AF	ExAC HomoAlt Count	ExAC AF	GAD EAS HomoAlt Count	GAD EAS AF	GAD HomoAlt Count	GAD AF	rsID	Panel AlleleFreq	Cosmic ID	HGMD Pred	ClinVar SuspectReason	ClinVar RevStat	ClinVar Significant
P0001	NM_007294.3(BRCA1): c.1961dupA (p.Y655Vfs*18)	het-ref	108	0.48	BRCA1	EX10	frameshift	NM_007294.3	17	41245586	41245586	17q21.31	.	T	ins	AC.TT	c.1961_1962insA	p.Y655Vfs*18	.	.	.	0	0	0	1.6e-05	.	.	.	.	rs80357853	.	.	DM	no_record	reviewed_by_expert_panel	Pathogenic
P0002	NM_032043.2(BRIP1): c.2982CAAA[2] (p.T997Rfs*61)	het-ref	140	0.49	BRIP1	EX20E	frameshift	NM_032043.2	17	59761413	59761417	17q23.2	TTTG	.	del	TC.TT	c.2990_2993delCAAA	p.T997Rfs*61		.	.	0	0	0	1.6e-05	0	5.80046e-05	0	3.25436e-05	rs771028677	.	.	.	no_record	criteria_provided,_multiple_submitters,_no_conflicts	Pathogenic/Likely_pathogenic
P0003	NM_139076.2(FAM175A): c.10G>T (p.E4*)	het-ref	126	0.48	FAM175A	EX1	nonsense	NM_139076.2	4	84406215	84406216	4q21.23	C	A	snv	CT.CC	c.10G>T	p.E4* | p.Glu4*	0	0.000399361	.	0	0	0	1.8e-05	0	0	0	1.33573e-05	rs549027065	.	.	.	.	.	.
P0004	NM_001040108.1(MLH3): c.3826T>C (p.W1276R)	het-ref	63	0.45	MLH3	EX8	missense	NM_001040108.1	14	75498771	75498772	14q24.3	A	G	snv	CC.TA	c.3826T>C	p.W1276R		.	.	0	0.000347	0	4.1e-05	0	0.000289889	0	2.84317e-05	rs121908439	.	.	DM	unspecified	no_criteria	Pathogenic
P0005	BAP1(whole gene)			NA	BAP1	EX1-EX17E	CNV	NM _004656.2	.	.	.	.	.	.	loss
P0006	NM_000057.2(BLM): c.1544dupA (p.N515Kfs*2)	het-ref	144	0.51	BLM	EX7	frameshift	NM_000057.2	15	91304138	91304138	15q26.1	.	A	ins	GG.AA	c.1544_1545insA	p.N515Kfs*2		.	.	0	0	0	0.000101	.	.	.	.	rs776203407	.	1375442	.	no_record	no_assertion_criteria_provided	Pathogenic
P0007	NM_001128425.1(MUTYH): c.1359T>G (p.Y453*)	het-ref	217	0.51	MUTYH	EX14	nonsense	NM_001128425.1	1	45796970	45796971	1p34.1	A	C	snv	TG.TA	c.1359T>G	p.Y453*		.	.	.	.	.	.	.	.	.	.	.	.	.	.	.	.	.
P0008	NM_000534.4(PMS1): c.1251_1252insA (p.Y418Ifs*5)	het-ref	153	0.47	PMS1	EX9	frameshift	NM_000534.4	2	190719249	190719249	2q32.2	.	A	ins	GT.TA	c.1251_1252insA	p.Y418Ifs*5	.	.	.	.	.	.	.	.	.	.	.	.	.	.	.	.	.	.
P0009	NM_058216.1(RAD51C): c.394dupA (p.T132Nfs*23)	het-ref	151	0.49	RAD51C	EX2	frameshift	NM_058216.1	17	56772535	56772535	17q22	.	A	ins	GG.AA	c.394_395insA	p.T132Nfs*23		.	.	0	0.000236	0	1.7e-05	0	0.000523926	0	3.70044e-05	rs754457185	.	.	.	no_record	criteria_provided,_multiple_submitters,_no_conflicts	Pathogenic
P0010	NM_000548.3(TSC2): c.2356-2A>C	het-ref	54	0.52	TSC2	IVS21	splice-3	NM_000548.3	16	2124198	2124199	16p13.3	A	C	snv	GC.GC	c.2356-2A>C	.	.	.	.	.	.	.	.	.	.	.	.	rs45517229	.	.	.	no_record	criteria_provided,_single_submitter	Pathogenic
P0011	NM_000135.2(FANCA): c.1A>T (p.0?)	het-ref	107	0.5	FANCA	EX1	init-loss	NM_000135.2	16	89883022	89883023	16q24.3	T	A	snv	CA.GG	c.1A>T	p.0?	.	.	.	.	.	.	.	0	0	0	8.57265e-06	.	.	.	DM	.	.	.
P0012	NM_024675.3(PALB2): c.2997-1G>A	het-ref	62	0.55	PALB2	IVS9	splice-3	NM_024675.3	16	23632799	23632800	16p12.2	C	T	snv	CT.TG	c.2997-1G>A	.		.	.	0	0	0	8e-06	0	0	0	4.0625e-06	rs754465466	.	.	.	.	.	.
P0013	NM_000057.2(BLM): c.768CT[2] (p.L258Efs*7)	het-ref	97	0.51	BLM	EX3	frameshift	NM_000057.2	15	91293265	91293267	15q26.1	CT	.	del	GA.CT	c.772_773delCT	p.L258Efs*7	.	.	0.00016	0	0	0	4.2e-05	0	5.80316e-05	0	2.86037e-05	rs760209332	.	.	.	no_record	criteria_provided,_single_submitter	Pathogenic/Likely_pathogenic
P0014	NM_002878.3(RAD51D): c.898C>T (p.R300*)	het-ref	139	0.48	RAD51D	EX9	nonsense	NM_002878.3	17	33428224	33428225	17q12	G	A	snv	TC.GG	c.898C>T	p.R300*	.	.	.	0	0.000116	0	3.3e-05	0	0.000173933	0	2.8437e-05	rs750621215|rs786202251	0.0002	4721154	.	no_record	criteria_provided,_conflicting_interpretations	Conflicting_interpretations_of_pathogenicity
P0015	NM_033084.3(FANCD2): c.226C>T (p.Q76*)	het-ref	89	0.5	FANCD2	EX4	nonsense	NM_033084.3	3	10076172	10076173	3p25.3	C	T	snv	TC.AA	c.226C>T	p.Q76* | p.Gln76*	.	.	.	.	.	.	.	.	.	.	.	.	.	.	.	.	.	.
P0015	NM_001754.4(RUNX1): c.351+1G>A	het-ref	204	0.4	RUNX1	IVS4	splice-5	NM_001754.4	21	36259138	36259139	21q22.12	C	T	snv	TA.CT	c.351+1G>A	.	.	.	.	.	.	.	.	.	.	.	.	.	.	.	.	.	.	.
P0016	NM_002878.3(RAD51D): c.270_271dupTA (p.K91Ifs*13)	het-ref	70	0.43	RAD51D	EX4	frameshift	NM_002878.3	17	33434458	33434458	17q12	.	TA	ins	TT.TA	c.270_271dupTA	p.K91Ifs*13		.	.	0	0.00104	0	7.4e-05	0	0.000811688	0	5.68574e-05	rs753862052	.	.	.	no_record	criteria_provided,_single_submitter	Pathogenic
P0017	NM_033084.3(FANCD2): c.520C>T (p.R174*)	het-ref	57	0.46	FANCD2	EX8	nonsense	NM_033084.3	3	10080990	10080991	3p25.3	C	T	snv	CT.GA	c.520C>T	p.R174* | p.Arg174*	.	.	.	.	.	.	.	0	5.79845e-05	0	4.06359e-06	.	.	.	.	.	.	.
P0018	NM_001040108.1(MLH3): c.3570+1G>A	het-ref	65	0.54	MLH3	IVS5	splice-5	NM_001040108.1	14	75506612	75506613	14q24.3	C	T	snv	TA.CT	c.3570+1G>A	.	.	.	.	.	.	.	.	.	.	.	.	.	.	.	.	.	.	.
P0019	NM_024675.3(PALB2): c.2167_2168delAT (p.M723Vfs*21)	het-ref	182	0.48	PALB2	EX5	frameshift	NM_024675.3	16	23641306	23641308	16p12.2	AT	.	del	AC.GT	c.2167_2168delAT	p.M723Vfs*21		.	.	0	0	0	6.6e-05	0	0	0	6.09088e-05	rs587776416	.	.	.	no_record	criteria_provided,_multiple_submitters,_no_conflicts	Pathogenic
P0020	NM_000059.3(BRCA2): c.6031T[2] (p.S2012Qfs*5)	het-ref	185	0.51	BRCA2	EX11	frameshift	NM_000059.3	13	32914522	32914524	13q13.1	TT	.	del	TC.TT	c.6033_6034delTT	p.S2012Qfs*5		.	.	0	0	0	8e-06	0	0	0	4.0688e-06	rs765284298	.	.	.	no_record	reviewed_by_expert_panel	Pathogenic
P0021	NM_000059.3(BRCA2): c.2059_2063delGATTA (p.D687*fs*1)	het-ref	84	0.41	BRCA2	EX11	frameshift	NM_000059.3	13	32910550	32910555	13q13.1	GATTA	.	del	TT.TA	c.2059_2063delGATTA	p.D687*fs*1	.	.	.	.	.	.	.	0	0	0	4.0713e-06	rs587782780	.	.	.	no_record	reviewed_by_expert_panel	Pathogenic
P0022	NM_000546.5(TP53): c.817C>T (p.R273C)	het-ref	138	0.45	TP53	EX8	missense	NM_000546.5	17	7577120	7577121	17p13.1	G	A	snv	AC.CA	c.817C>T	p.R273C		.	.	0	0	0	9e-06	0	5.80518e-05	0	1.22115e-05	rs121913343	.	10659	DM	no_record	criteria_provided,_conflicting_interpretations	Conflicting_interpretations_of_pathogenicity
P0023	NM_000051.3(ATM): c.3523delG (p.A1175Pfs*6)	het-ref	150	0.46	ATM	EX24	frameshift	NM_000051.3	11	108151841	108151842	11q22.3	G	.	del	TT.CC	c.3523delG	p.A1175Pfs*6		.	.	.	.	.	.	.	.	.	.	.	.	.	.	.	.	.
P0024	NM_000057.2(BLM): c.1149dupT (p.D384*fs*1)	het-ref	103	0.54	BLM	EX6	frameshift	NM_000057.2	15	91303436	91303436	15q26.1	.	T	ins	AA.TT	c.1149_1150insT	p.D384*fs*1	.	.	.	.	.	.	.	.	.	.	.	.	.	.	.	.	.	.
P0025	NM_000546.5(TP53): c.541C>T (p.R181C)	het-ref	198	0.52	TP53	EX5	missense	NM_000546.5	17	7578388	7578389	17p13.1	G	A	snv	GC.CT	c.541C>T	p.R181C		.	.	.	.	.	.	.	.	.	.	rs587782596	.	11090	DM	unspecified	single|single|single	Likely pathogenic|Likely pathogenic|Uncertain significance
P0026	NM_002875.4(RAD51): c.449G>A (p.R150Q)	het-ref	71	0.4	RAD51	EX6	missense	NM_002875.4	15	41011015	41011016	15q15.1	G	A	snv	CC.GG	c.449G>A	p.R150Q | p.Arg150Gln	0	0.000798722	0.001384	0	0.000693	0	0.000445	0	0.0005218	0	0.000353277	rs121917739	0.0016	470583	DM	no_record	no_assertion_criteria_provided	Pathogenic
P0027	NM_000057.2(BLM): c.1752delT (p.Q585Nfs*33)	het-ref	161	0.5	BLM	EX7	frameshift	NM_000057.2	15	91304354	91304355	15q26.1	T	.	del	TA.CA	c.1752delT	p.Q585Nfs*33	.	.	.	.	.	.	.	.	.	.	.	.	.	.	.	.	.	.
P0028	NM_000135.2(FANCA): c.3348+1G>A	het-ref	52	0.48	FANCA	IVS33	splice-5	NM_000135.2	16	89815065	89815066	16q24.3	C	T	snv	TA.CA	c.3348+1G>A	.	.	.	.	0	0	0	8e-06	0	0	0	4.0711e-06	rs751266148	.	.	.	.	.	.
P0029	NM_000059.3(BRCA2): c.9117G>A (p.(P3039=))	het-ref	172	0.5	BRCA2	EX23	coding-synon	NM_000059.3	13	32954049	32954050	13q13.1	G	A	snv	CC.GT	c.9117G>A	p.(P3039=)	.	.	.	.	.	.	.	0	0	0	4.1095e-06	rs28897756	0.0002	.	.	no_record	criteria_provided,_multiple_submitters,_no_conflicts	Pathogenic
P0030	NM_000135.2(FANCA): c.284-1G>A	het-ref	144	0.43	FANCA	IVS3	splice-3	NM_000135.2	16	89877479	89877480	16q24.3	C	T	snv	GC.TT	c.284-1G>A	.	.	.	.	0	0	0	8e-06	0	0	0	4.07528e-06	rs781216924	.	.	.	.	.	.
P0031	NM_032444.2(SLX4): c.4921dupG (p.V1641Gfs*15)	het-ref	149	0.51	SLX4	EX14	frameshift	NM_032444.2	16	3633329	3633329	16p13.3	.	C	ins	GA.CC	c.4918G[4>5] (std: c.4921dupG alt: c.4921_4922insG )	p.V1641Gfs*15 | p.Val1641Glyfs*15	.	.	.	0	0	0	2.5e-05	0	0	0	2.84504e-05	rs770425994	.	.	.	.	.	.
P0032	NM_000267.3(NF1): c.2033dupC (p.I679Dfs*21)	het-ref	96	0.25	NF1	EX18	frameshift	NM_000267.3	17	29553477	29553477	17q11.2	.	C	ins	AA.CC	c.2027C[7>8] (std: c.2033dupC alt: c.2033_2034insC )	p.I679Dfs*21 | p.Ile679Aspfs*21	.	.	.	0	0	0	5.8e-05	.	.	.	.	rs780157990	.	1235317	.	no_record	criteria_provided,_multiple_submitters,_no_conflicts	Pathogenic
P0033	NM_000059.3(BRCA2): c.4965delC (p.Y1655*fs*1)	het-ref	161	0.53	BRCA2	EX11	frameshift	NM_000059.3	13	32913456	32913457	13q13.1	C	.	del	TA.AC	c.4965delC	p.Y1655*fs*1	.	.	.	.	.	.	.	.	.	.	.	rs80359475	.	.	.	no_record	reviewed_by_expert_panel	Pathogenic
P0034	NM_000051.3(ATM): c.2591delG (p.S864Ifs*16)	het-ref	108	0.48	ATM	EX17	frameshift	NM_000051.3	11	108138021	108138022	11q22.3	G	.	del	TA.TA	c.2591delG	p.S864Ifs*16	.	.	.	.	.	.	.	.	.	.	.	.	.	.	.	.	.	.
P0035	NM_033084.3(FANCD2): c.2380C>T (p.R794*)	het-ref	70	0.42	FANCD2	EX25	nonsense	NM_033084.3	3	10107657	10107658	3p25.3	C	T	snv	TC.GA	c.2380C>T	p.R794* | p.Arg794*	.	.	.	0	0.00012	0	9e-06	0	5.79979e-05	0	8.14054e-06	rs755350165	.	.	.	.	.	.
P0036	NM_004168.2(SDHA): c.1A>G (p.0?)	het-ref	134	0.43	SDHA	EX1	init-loss	NM_004168.2	5	218470	218471	5p15.33	A	G	snv	AC.TG	c.1A>G	p.0?	.	.	9.5e-05	0	0	0	1.7e-05	0	0	0	8.5666e-06	rs1061517	.	3849668	.	no_record	criteria_provided,_single_submitter	Likely_pathogenic
P0037	NM_002485.4(NBN): c.247dupA (p.M83Nfs*23)	het-ref	112	0.48	NBN	EX3	frameshift	NM_002485.4	8	90993675	90993675	8q21.3	.	T	ins	CA.TT	c.247_248insA	p.M83Nfs*23		.	.	.	.	.	.	.	.	.	.	.	.	.	.	.	.	.
P0037	NM_032043.2(BRIP1): c.1315C>T (p.R439*)	het-ref	183	0.55	BRIP1	EX9	nonsense	NM_032043.2	17	59876485	59876486	17q23.2	G	A	snv	TC.TA	c.1315C>T	p.R439*		.	.	.	.	.	.	0	0.000115982	0	1.21991e-05	rs587780226	.	.	.	no_record	criteria_provided,_multiple_submitters,_no_conflicts	Pathogenic
P0038	NM_000059.3(BRCA2): c.7792G>T (p.E2598*)	het-ref	129	0.5	BRCA2	EX16	nonsense	NM_000059.3	13	32932052	32932053	13q13.1	G	T	snv	AA.AA	c.7792G>T	p.E2598*	.	.	.	.	.	.	.	.	.	.	.	.	.	.	.	no_record	no_assertion_criteria_provided	Pathogenic
P0038	NM_000135.2(FANCA): c.1535C>G (p.S512*)	het-ref	107	0.49	FANCA	EX16	nonsense	NM_000135.2	16	89849445	89849446	16q24.3	G	C	snv	AT.AG	c.1535C>G	p.S512* | p.Ser512*	.	.	.	.	.	.	.	.	.	.	.	.	.	.	.	.	.	.
P0039	NM_000051.3(ATM): c.8914C>T (p.Q2972*)	het-ref	157	0.5	ATM	EX62	nonsense	NM_000051.3	11	108235871	108235872	11q22.3	C	T	snv	AG.AG	c.8914C>T	p.Q2972*	.	.	.	.	.	.	.	.	.	.	.	.	.	.	.	.	.	.
P0040	NM_000546.5(TP53): c.743G>A (p.R248Q)	het-ref	142	0.48	TP53	EX7	missense	NM_000546.5	17	7577537	7577538	17p13.1	C	T	snv	TC.GG	c.743G>A	p.R248Q	.	.	7.7e-05	0	0.000231	0	5.8e-05	0	5.79845e-05	0	2.03047e-05	rs11540652	.	10662	DM	no_record	criteria_provided,_multiple_submitters,_no_conflicts	Pathogenic/Likely_pathogenic
P0041	NM_000059.3(BRCA2): c.5040TG[1] (p.V1681Efs*7)	het-ref	150	0.47	BRCA2	EX11	frameshift	NM_000059.3	13	32913531	32913533	13q13.1	TG	.	del	TC.TG	c.5042_5043delTG	p.V1681Efs*7		.	.	.	.	.	.	.	.	.	.	.	.	.	.	no_record	reviewed_by_expert_panel	Pathogenic
P0042	NM_000535.5(PMS2): c.1738A>T (p.K580*)	het-ref	165	0.5	PMS2	EX11	nonsense	NM_000535.5	7	6026657	6026658	7p22.1	T	A	snv	TT.AA	c.1738A>T	p.K580*		.	.	.	.	.	.	.	.	.	.	rs267608169	.	.	DM	no_record	reviewed_by_expert_panel	Pathogenic
P0043	NM_001128425.1(MUTYH): c.1187G>A (p.G396D)	het-ref	184	0.52	MUTYH	EX13	missense	NM_001128425.1	1	45797227	45797228	1p34.1	C	T	snv	GA.CT	c.1187G>A	p.G396D	0	0.00239617	0.003844	0	0.000116	2	0.002798	0	0	3	0.00295752	rs36053993	.	5020928	.	no_record	criteria_provided,_multiple_submitters,_no_conflicts	Pathogenic/Likely_pathogenic
P0044	NM_001128425.1(MUTYH): c.467G>A (p.W156*)	het-ref	176	0.49	MUTYH	EX6	nonsense	NM_001128425.1	1	45798626	45798627	1p34.1	C	T	snv	GC.AC	c.467G>A	p.W156*		.	.	0	0.00058	0	5e-05	0	0.000812253	0	5.71088e-05	rs762307622	0.0016	.	.	no_record	criteria_provided,_multiple_submitters,_no_conflicts	Pathogenic/Likely_pathogenic
P0045	NM_000051.3(ATM): c.67C>T (p.R23*)	het-ref	105	0.48	ATM	EX2	nonsense	NM_000051.3	11	108098417	108098418	11q22.3	C	T	snv	AA.GA	c.67C>T	p.R23*	.	.	.	0	0	0	2.5e-05	0	0	0	2.03113e-05	rs746235533	.	2110314	DM	no_record	criteria_provided,_single_submitter	Pathogenic
P0045	NM_000546.5(TP53): c.883_904delCCTCACCACGAGCTGCCCCCAG (p.P295Gfs*43)	het-ref	124	0.28	TP53	EX8	frameshift	NM_000546.5	17	7577033	7577055	17p13.1	CTGGGGGCAGCTCGTGGTGAGG	.	del	CC.CT	c.883_904delCCTCACCACGAGCTGCCCCCAG	p.P295Gfs*43	.	.	.	.	.	.	.	.	.	.	.	.	.	.	.	.	.	.
P0046	NM_005732.3(RAD50): c.2165dupA (p.E723Gfs*5)	het-ref	124	0.48	RAD50	EX13	frameshift	NM_005732.3	5	131931451	131931451	5q31.1	.	A	ins	CT.AA	c.2165_2166insA	p.E723Gfs*5		.	0.00032	0	0.000239	0	0.000153	.	.	.	.	rs397507178	.	4611458	.	no_record	criteria_provided,_multiple_submitters,_no_conflicts	Pathogenic
P0047	NM_004360.3(CDH1): c.164-2A>T	het-ref	117	0.54	CDH1	IVS2	splice-3	NM_004360.3	16	68835570	68835571	16q22.1	A	T	snv	GC.GT	c.164-2A>T	.		.	.	.	.	.	.	.	.	.	.	.	.	.	.	.	.	.
P0048	NM_004168.2(SDHA): c.1A>G (p.0?)	het-ref	167	0.52	SDHA	EX1	init-loss	NM_004168.2	5	218470	218471	5p15.33	A	G	snv	AC.TG	c.1A>G	p.0?	.	.	9.5e-05	0	0	0	1.7e-05	0	0	0	8.56663e-06	rs1061517	.	3849668	.	no_record	criteria_provided,_single_submitter	Likely_pathogenic
P0049	NM_002485.4(NBN): c.995-1G>C	het-ref	158	0.47	NBN	IVS8	splice-3	NM_002485.4	8	90971082	90971083	8q21.3	C	G	snv	TC.TG	c.995-1G>C	.	.	.	.	.	.	.	.	.	.	.	.	.	.	.	.	.	.	.
P0050	NM_032043.2(BRIP1): c.1066C>T (p.R356*)	het-ref	152	0.46	BRIP1	EX8	nonsense	NM_032043.2	17	59878687	59878688	17q23.2	G	A	snv	TC.GG	c.1066C>T	p.R356*		.	.	.	.	.	.	0	5.79845e-05	0	8.127e-06	rs730881633	.	.	.	no_record	criteria_provided,_multiple_submitters,_no_conflicts	Pathogenic
P0051	NM_058216.1(RAD51C): c.394dupA (p.T132Nfs*23)	het-ref	148	0.48	RAD51C	EX2	frameshift	NM_058216.1	17	56772535	56772535	17q22	.	A	ins	GG.AA	c.394_395insA	p.T132Nfs*23		.	.	0	0.000236	0	1.7e-05	0	0.000523926	0	3.70044e-05	rs754457185	.	.	.	no_record	criteria_provided,_multiple_submitters,_no_conflicts	Pathogenic
P0052	NM_004168.2(SDHA): c.1A>G (p.0?)	het-ref	87	0.46	SDHA	EX1	init-loss	NM_004168.2	5	218470	218471	5p15.33	A	G	snv	AC.TG	c.1A>G	p.0?	.	.	9.5e-05	0	0	0	1.7e-05	0	0	0	8.5666e-06	rs1061517	.	3849668	.	no_record	criteria_provided,_single_submitter	Likely_pathogenic
P0053	NM_024642.4(GALNT12): c.842G>A (p.W281*)	het-ref	121	0.46	GALNT12	EX4	nonsense	NM_024642.4	9	101594163	101594164	9q22.33	G	A	snv	CT.GA	c.842G>A	p.W281*		.	.	0	0.000116	0	1.7e-05	0	5.79845e-05	0	4.0634e-06	rs746110126	.	.	.	.	.	.
P0054	NM_024675.3(PALB2): c.1037_1041delAAGAA (p.K346Tfs*13)	het-ref	149	0.46	PALB2	EX4	frameshift	NM_024675.3	16	23646825	23646830	16p12.2	TTCTT	.	del	TG.TT	c.1037_1041delAAGAA	p.K346Tfs*13		.	.	.	.	.	.	.	.	.	.	rs587776410	.	.	.	no_record	criteria_provided,_multiple_submitters,_no_conflicts	Pathogenic
P0055	NM_033084.3(FANCD2): c.206-1delG	het-ref	60	0.45	FANCD2	IVS3	splice-3	NM_033084.3	3	10076151	10076152	3p25.3	G	.	del	TA.CT	c.206-1delG	.	.	.	.	.	.	.	.	.	.	.	.	.	.	.	.	.	.	.
P0056	NM_032043.2(BRIP1): c.1066C>T (p.R356*)	het-ref	33	0.43	BRIP1	EX8	nonsense	NM_032043.2	17	59878687	59878688	17q23.2	G	A	snv	TC.GG	c.1066C>T	p.R356*	.	.	.	.	.	.	.	0	5.79845e-05	0	8.127e-06	rs730881633	.	.	.	no_record	criteria_provided,_multiple_submitters,_no_conflicts	Pathogenic
P0057	NM_002878.3(RAD51D): c.898C>T (p.R300*)	het-ref	153	0.47	RAD51D	EX6	nonsense	NM_133629.2	17	33428224	33428225	17q12	G	A	snv	TC.GG	c.562C>T	p.R188* | p.Arg188*	.	.	.	0	0.000116	0	3.3e-05	0	0.000173933	0	2.8437e-05	rs750621215|rs786202251	.	4721154	.	unspecified	single|single|single	Likely pathogenic|Uncertain significance|Likely pathogenic
P0058	NM_000535.5(PMS2): c.943C>T (p.R315*)	het-ref	57	0.42	PMS2	EX9	nonsense	NM_000535.5	7	6031648	6031649	7p22.1	G	A	snv	TC.AT	c.943C>T	p.R315*		.	7.7e-05	0	0.000116	0	1.7e-05	0	5.79777e-05	0	2.03169e-05	rs200640585	.	3084729	DM	no_record	reviewed_by_expert_panel	Pathogenic
P0059	NM_000534.4(PMS1): c.2337AG[2] (p.L782Ffs*2)	het-ref	99	0.49	PMS1	EX10	frameshift	NM_000534.4	2	190728948	190728950	2q32.2	AG	.	del	AC.AG	c.2341_2342delAG	p.L782Ffs*2	.	.	.	.	.	.	.	.	.	.	.	.	.	.	.	.	.	.
P0060	NM_002878.3(RAD51D): c.898C>T (p.R300*)	het-ref	111	0.5	RAD51D	EX9	nonsense	NM_002878.3	17	33428224	33428225	17q12	G	A	snv	TC.GG	c.898C>T	p.R300*		.	.	0	0.000116	0	3.3e-05	0	0.000173933	0	2.8437e-05	rs750621215|rs786202251	0.0002	4721154	.	no_record	criteria_provided,_conflicting_interpretations	Conflicting_interpretations_of_pathogenicity
P0061	NM_001128425.1(MUTYH): c.857G>A (p.G286E)	het-ref	208	0.45	MUTYH	EX10	missense	NM_001128425.1	1	45797913	45797914	1p34.1	C	T	snv	CC.CT	c.857G>A	p.G286E	.	.	.	0	0.000116	0	2.5e-05	0	5.80181e-05	0	2.44089e-05	rs730881833	0.0005	.	.	no_record	criteria_provided,_multiple_submitters,_no_conflicts	Pathogenic/Likely_pathogenic
P0062	NM_058216.1(RAD51C): c.179CT[1] (p.L61Afs*11)	het-ref	101	0.47	RAD51C	EX2	frameshift	NM_058216.1	17	56772324	56772326	17q22	CT	.	del	AA.CT	c.181_182delCT	p.L61Afs*11	.	.	.	0	0	0	3.3e-05	0	0	0	1.62447e-05	rs754525165	.	.	.	no_record	criteria_provided,_multiple_submitters,_no_conflicts	Pathogenic
P0063	NM_007294.3(BRCA1): c.212G>A (p.R71K)	het-ref	123	0.47	BRCA1	EX4	missense	NM_007294.3	17	41258472	41258473	17q21.31	C	T	snv	AC.TT	c.212G>A	p.R71K		.	.	.	.	.	.	.	.	.	.	rs80356913	.	.	DM	no_record	criteria_provided,_multiple_submitters,_no_conflicts	Pathogenic
P0064	NM_007194.3(CHEK2): c.1555C>T (p.R519*)	het-ref	90	0.51	CHEK2	EX15E	nonsense	NM_007194.3	22	29083961	29083962	22q12.1	G	A	snv	TC.AC	c.1555C>T	p.R519*		.	.	.	.	.	.	0	0	0	4.3746e-06	.	.	.	.	no_record	criteria_provided,_conflicting_interpretations	Conflicting_interpretations_of_pathogenicity
P0065	NM_000051.3(ATM): c.170G[2] (p.D58Mfs*18)	het-ref	185	0.51	ATM	EX3	frameshift	NM_000051.3	11	108098599	108098600	11q22.3	G	.	del	TT.GG	c.170G[3>2]	p.D58Mfs*18		.	.	.	.	.	.	.	.	.	.	rs587779818	.	.	.	.	.	.
P0066	NM_000059.3(BRCA2): c.8400_8402delTTTinsAAAA (p.F2801Kfs*11)	het-ref	.	.	BRCA2	EX19	frameshift	NM_000059.3	13	32944606	32944609	13q13.1	TTT	AAAA	delins	CC.TC	c.8400_8402delTTTinsAAAA	p.F2801Kfs*11 | p.Phe2801Lysfs*11	.	.	.	.	.	.	.	.	.	.	.	rs483353077	0	.	.	no_record	reviewed_by_expert_panel	Pathogenic
P0067	NM_002878.3(RAD51D): c.270_271dupTA (p.K91Ifs*13)	het-ref	66	0.48	RAD51D	EX4	frameshift	NM_002878.3	17	33434458	33434458	17q12	.	TA	ins	TT.TA	c.270_271dupTA	p.K91Ifs*13		.	.	0	0.00104	0	7.4e-05	0	0.000811688	0	5.68574e-05	rs753862052	.	.	.	no_record	criteria_provided,_single_submitter	Pathogenic
P0068	NM_001128425.1(MUTYH): c.55C>T (p.R19*)	het-ref	136	0.5	MUTYH	EX2	nonsense	NM_001128425.1	1	45800164	45800165	1p34.1	G	A	snv	TC.TG	c.55C>T	p.R19*	.	.	.	.	.	.	.	0	5.79777e-05	0	8.1217e-06	.	0.0005	5969454	DM	no_record	criteria_provided,_multiple_submitters,_no_conflicts	Pathogenic
P0069	NM_033084.3(FANCD2): c.3105+2delT	het-ref	105	0.33	FANCD2	IVS31	splice-5	NM_033084.3	3	10122913	10122914	3p25.3	T	.	del	GG.CA	c.3105+2delT	.	.	.	.	.	.	.	.	.	.	.	.	.	.	.	.	.	.	.
P0070	NM_001128425.1(MUTYH): c.799C>T (p.Q267*)	het-ref	200	0.5	MUTYH	EX10	nonsense	NM_001128425.1	1	45797971	45797972	1p34.1	G	A	snv	CT.GG	c.799C>T	p.Q267*	.	.	.	.	.	.	.	0	0.000232288	0	1.63291e-05	rs786203115	.	.	.	no_record	criteria_provided,_multiple_submitters,_no_conflicts	Pathogenic
P0071	NM_000051.3(ATM): c.1402_1403delAA (p.K468Efs*18)	het-ref	177	0.49	ATM	EX10	frameshift	NM_000051.3	11	108121593	108121595	11q22.3	AA	.	del	AC.GA	c.1402_1403delAA	p.K468Efs*18		.	8e-05	0	0.000347	0	4.9e-05	0	0.000231911	0	4.06213e-05	rs587781347	.	1289451	DM	no_record	criteria_provided,_multiple_submitters,_no_conflicts	Pathogenic/Likely_pathogenic
P0072	NM_001166292.1(PTCH2): c.659dupA (p.L221Afs*12)	het-ref	149	0.51	PTCH2	EX6	frameshift	NM_001166292.1	1	45296673	45296673	1p34.1	.	T	ins	GC.TG	c.659dupA	p.L221Afs*12 | p.Leu221Alafs*12	.	.	.	.	.	.	.	0	5.80518e-05	0	4.07624e-06	.	.	.	.	.	.	.
P0073	NM_007194.3(CHEK2): c.315delT (p.E107Nfs*3)	het-ref	139	0.48	CHEK2	EX2	frameshift	NM_007194.3	22	29130394	29130395	22q12.1	A	.	del	AG.TT	c.315delT	p.E107Nfs*3	.	.	.	.	.	.	.	.	.	.	.	.	.	.	.	.	.	.
P0074	NM_000059.3(BRCA2): c.9041C>G (p.S3014*)	het-ref	158	0.44	BRCA2	EX23	nonsense	NM_000059.3	13	32953973	32953974	13q13.1	C	G	snv	TT.AA	c.9041C>G	p.S3014*	.	.	.	.	.	.	.	.	.	.	.	rs80359156	.	.	.	no_record	reviewed_by_expert_panel	Pathogenic
P0075	NM_007294.3(BRCA1): c.4163AG[1] (p.S1389*fs*1)	het-ref	96	0.49	BRCA1	EX11	frameshift	NM_007294.3	17	41242979	41242981	17q21.31	CT	.	del	CA.CT	c.4165_4166delAG	p.S1389*fs*1		.	.	0	0	0	1.1e-05	0	0	0	4.1309e-06	rs80357572	.	.	DM	no_record	reviewed_by_expert_panel	Pathogenic
P0076	NM_000057.2(BLM): c.960-1G>A	het-ref	58	0.47	BLM	IVS4	splice-3	NM_000057.2	15	91298039	91298040	15q26.1	G	A	snv	CA.TA	c.960-1G>A	.	.	.	.	.	.	.	.	.	.	.	.	.	.	.	.	.	.	.
P0077	NM_000179.2(MSH6): c.4001G>A (p.R1334Q)	het-ref	150	0.46	MSH6	EX9	missense	NM_000179.2	2	48033789	48033790	2p16.3	G	A	snv	TC.GT	c.4001G>A	p.R1334Q	.	.	.	.	.	.	.	.	.	.	.	rs267608122	.	4970472	.	no_record	reviewed_by_expert_panel	Pathogenic
P0078	NM_000059.3(BRCA2): c.5163_5164delCA (p.N1721Kfs*5)	het-ref	70	0.38	BRCA2	EX11	frameshift	NM_000059.3	13	32913653	32913655	13q13.1	AC	.	del	AA.AG	c.5163_5164delCA	p.N1721Kfs*5	.	.	.	.	.	.	.	.	.	.	.	.	.	.	.	.	.	.
P0079	NM_133509.3(RAD51B): c.22C>T (p.R8*)	het-ref	79	0.4	RAD51B	EX2	nonsense	NM_133509.3	14	68290281	68290282	14q24.1	C	T	snv	AA.GA	c.22C>T	p.R8* | p.Arg8*	.	.	7.7e-05	0	0	0	3.3e-05	0	0	0	2.43849e-05	rs138727212	.	5342479	.	.	.	.
P0080	NM_007294.3(BRCA1): c.4666C>T (p.Q1556*)	het-ref	100	0.43	BRCA1	EX14	nonsense	NM_007294.3	17	41226356	41226357	17q21.31	G	A	snv	TT.CC	c.4666C>T	p.Q1556*		.	.	.	.	.	.	.	.	.	.	.	.	.	.	no_record	criteria_provided,_single_submitter	Pathogenic
P0081	NM_000135.2(FANCA): c.4096C>T (p.Q1366*)	het-ref	122	0.53	FANCA	EX41	nonsense	NM_000135.2	16	89805611	89805612	16q24.3	G	A	snv	CT.GA	c.4096C>T	p.Q1366* | p.Gln1366*	.	.	.	.	.	.	.	0	0	0	4.06752e-06	.	.	.	.	.	.	.
P0082	NM_000051.3(ATM): c.5697C>A (p.C1899*)	het-ref	77	0.45	ATM	EX38	nonsense	NM_000051.3	11	108178645	108178646	11q22.3	C	A	snv	TG.TG	c.5697C>A	p.C1899*	.	.	.	0	0.000117	0	8e-06	.	.	.	.	rs753839301	.	5024999	.	no_record	criteria_provided,_single_submitter	Pathogenic
P0083	NM_000135.2(FANCA): c.105T>A (p.Y35*)	het-ref	66	0.51	FANCA	EX2	nonsense	NM_000135.2	16	89882368	89882369	16q24.3	A	T	snv	TT.TA	c.105T>A	p.Y35* | p.Tyr35*	.	.	.	.	.	.	.	.	.	.	.	.	.	.	.	.	.	.
P0084	NM_007194.3(CHEK2): c.1116dupC (p.K373Qfs*22)	het-ref	68	0.45	CHEK2	EX11	frameshift	NM_007194.3	22	29091840	29091840	22q12.1	.	G	ins	TT.GG	c.1116_1117insC	p.K373Qfs*22	.	.	.	.	.	.	.	.	.	.	.	.	.	.	.	no_record	criteria_provided,_single_submitter	Pathogenic
P0085	NM_000059.3(BRCA2): c.3270delG (p.M1090Ifs*14)	het-ref	134	0.47	BRCA2	EX11	frameshift	NM_000059.3	13	32911761	32911762	13q13.1	G	.	del	AT.TT	c.3270delG	p.M1090Ifs*14	.	.	.	.	.	.	.	.	.	.	.	rs80358574	.	.	.	.	.	.
P0086	NM_000135.2(FANCA): c.3188G>A (p.W1063*)	het-ref	139	0.45	FANCA	EX32	nonsense	NM_000135.2	16	89816188	89816189	16q24.3	C	T	snv	TC.AC	c.3188G>A	p.W1063* | p.Trp1063*	.	.	.	.	.	.	.	.	.	.	.	.	.	.	DM	.	.	.
P0087	NM_000059.3(BRCA2): c.9154C>T (p.R3052W)	het-ref	190	0.48	BRCA2	EX24	missense	NM_000059.3	13	32954179	32954180	13q13.1	C	T	snv	CA.GG	c.9154C>T	p.R3052W		.	.	0	0	0	8e-06	0	0	0	1.21925e-05	rs45580035	.	.	DM	no_record	reviewed_by_expert_panel	Pathogenic
P0088	NM_000179.2(MSH6): c.3118T[1] (p.F1040*fs*1)	het-ref	141	0.49	MSH6	EX4	frameshift	NM_000179.2	2	48028239	48028241	2p16.3	TT	.	del	AC.TG	c.3118T[3>1]	p.F1040*fs*1		.	.	.	.	.	.	0	5.80585e-05	0	4.0998e-06	.	.	.	DM	no_record	reviewed_by_expert_panel	Pathogenic
P0089	NM_000059.3(BRCA2): c.3217C>T (p.Q1073*)	het-ref	211	0.46	BRCA2	EX11	nonsense	NM_000059.3	13	32911708	32911709	13q13.1	C	T	snv	TA.AG	c.3217C>T	p.Q1073*		.	.	.	.	.	.	.	.	.	.	.	.	.	.	no_record	reviewed_by_expert_panel	Pathogenic
P0090	NM_000136.2(FANCC): c.-78-2A>G	het-ref	76	0.47	FANCC	IVS1	splice-3	NM_000136.2	9	98011652	98011653	9q22.32	T	C	snv	TC.GT	c.-78-2A>G	.	.	.	.	.	.	.	.	.	.	.	.	rs587779898	.	.	.	no_record	criteria_provided,_single_submitter	Pathogenic
P0091	NM_000135.2(FANCA): c.2990_2993delGTTA (p.S997Mfs*28)	het-ref	77	0.49	FANCA	EX31	frameshift	NM_000135.2	16	89818618	89818622	16q24.3	TAAC	.	del	CA.TC	c.2990_2993delGTTA	p.S997Mfs*28 | p.Ser997Metfs*28	.	.	.	.	.	.	.	0	5.79777e-05	0	4.06184e-06	.	.	.	.	.	.	.
P0092	NM_000534.4(PMS1): c.2539delG (p.V847*fs*1)	het-ref	199	0.48	PMS1	EX12	frameshift	NM_000534.4	2	190738286	190738287	2q32.2	G	.	del	GA.TA	c.2539delG	p.V847*fs*1 | p.Val847*fs*1	.	.	.	0	0.000232	0	1.7e-05	0	0.000115982	0	8.13008e-06	rs772445011	.	.	.	.	.	.
P0093	NM_000059.3(BRCA2): c.6149dupT (p.N2051Kfs*9)	het-ref	126	0.44	BRCA2	EX11	frameshift	NM_000059.3	13	32914640	32914640	13q13.1	.	T	ins	GG.TA	c.6149dupT	p.N2051Kfs*9		.	.	.	.	.	.	.	.	.	.	.	.	.	.	.	.	.
P0094	NM_032043.2(BRIP1): c.1510dupA (p.I504Nfs*7)	het-ref	60	0.55	BRIP1	EX11	frameshift	NM_032043.2	17	59861748	59861748	17q23.2	.	T	ins	GA.TT	c.1510_1511insA	p.I504Nfs*7	.	.	.	0	0.000116	0	8e-06	0	5.79777e-05	0	4.0623e-06	rs775735278	.	.	.	no_record	criteria_provided,_single_submitter	Pathogenic
P0095	NM_000135.2(FANCA): c.983TCAC[1] (p.H330Afs*4)	het-ref	37	0.43	FANCA	EX11	frameshift	NM_000135.2	16	89862329	89862333	16q24.3	GTGA	.	del	CT.GT	c.983TCAC[2>1] (std: c.983TCAC[1] alt: c.987_990delTCAC )	p.H330Afs*4 | p.His330Alafs*4	.	.	.	0	0.000231	0	3.3e-05	0	0.000231911	0	3.6547e-05	rs772359099	.	.	DM	.	.	.
P0096	NM_000546.5(TP53): c.518T>C (p.V173A)	het-ref	160	0.47	TP53	EX5	missense	NM_000546.5	17	7578411	7578412	17p13.1	A	G	snv	TC.CA	c.518T>C	p.V173A	.	.	.	.	.	.	.	.	.	.	.	.	.	1630438	.	no_record	no_assertion_criteria_provided	Likely_pathogenic
P0097	NM_005732.3(RAD50): c.3592C>T (p.R1198*)	het-ref	131	0.47	RAD50	EX23	nonsense	NM_005732.3	5	131973888	131973889	5q31.1	C	T	snv	TG.GA	c.3592C>T	p.R1198*	.	.	.	0	0	0	8e-06	0	0	0	1.21893e-05	rs761837416	.	.	.	.	.	.
P0098	NM_002878.3(RAD51D): c.270_271dupTA (p.K91Ifs*13)	het-ref	52	0.43	RAD51D	EX4	frameshift	NM_002878.3	17	33434458	33434458	17q12	.	TA	ins	TT.TA	c.270_271dupTA	p.K91Ifs*13	.	.	.	0	0.00104	0	7.4e-05	0	0.000811688	0	5.68574e-05	rs753862052	0.001	.	.	no_record	criteria_provided,_single_submitter	Pathogenic
P0099	NM_005591.3(MRE11A): c.1927-1G>T	het-ref	106	0.47	MRE11A	IVS17	splice-3	NM_005591.3	11	94169065	94169066	11q21	C	A	snv	AC.TG	c.1927-1G>T	.		.	.	.	.	.	.	.	.	.	.	.	.	.	.	.	.	.
P0100	NM_002878.3(RAD51D): c.451C>T (p.Q151*)	het-ref	131	0.5	RAD51D	EX5	nonsense	NM_002878.3	17	33434035	33434036	17q12	G	A	snv	CT.AA	c.451C>T	p.Q151*	.	.	.	.	.	.	.	0	0	0	4.0612e-06	rs587781756	.	.	.	no_record	criteria_provided,_multiple_submitters,_no_conflicts	Pathogenic/Likely_pathogenic
P0101	NM_000535.5(PMS2): c.1053delG (p.L351Ffs*5)	het-ref	79	0.46	PMS2	EX10	frameshift	NM_000535.5	7	6029521	6029522	7p22.1	C	.	del	AA.AA	c.1053delG	p.L351Ffs*5		.	.	.	.	.	.	.	.	.	.	.	.	.	.	.	.	.
P0102	NM_000465.2(BARD1): c.1172C>G (p.S391*)	het-ref	151	0.49	BARD1	EX4	nonsense	NM_000465.2	2	215645425	215645426	2q35	G	C	snv	GT.AA	c.1172C>G	p.S391*		.	.	.	.	.	.	.	.	.	.	.	.	.	.	unspecified	single	Pathogenic
P0102	NM_144997.5(FLCN): c.1A>G (p.0?)	het-ref	214	0.49	FLCN	EX4	init-loss	NM_144997.5	17	17131450	17131451	17p11.2	T	C	snv	CA.GG	c.1A>G	p.0?		.	.	.	.	.	.	.	.	.	.	.	.	.	DM	.	.	.
P0103	NM_000059.3(BRCA2): c.1302AAGA[2] (p.K437Ifs*22)	het-ref	175	0.45	BRCA2	EX10	frameshift	NM_000059.3	13	32906915	32906919	13q13.1	AAAG	.	del	CA.AA	c.1310_1313delAAGA	p.K437Ifs*22		.	0.00024	0	0	0	8e-06	0	0	0	4.1816e-06	rs80359277	.	5951111	.	unspecified	exp|single|single|mult	Pathogenic|Pathogenic|Pathogenic|Pathogenic
P0104	NM_000179.2(MSH6): c.3514dupA (p.R1172Kfs*5)	het-ref	118	0.55	MSH6	EX6	frameshift	NM_000179.2	2	48032123	48032123	2p16.3	.	A	ins	AT.AG	c.3514dupA	p.R1172Kfs*5	.	.	8e-05	0	0	0	8e-06	0	0	0	8.1275e-06	rs63750194	.	.	.	no_record	reviewed_by_expert_panel	Pathogenic
P0105	NM_000548.3(TSC2): c.4570-2A>G	het-ref	130	0.49	TSC2	IVS35	splice-3	NM_000548.3	16	2135228	2135229	16p13.3	A	G	snv	AC.GT	c.4570-2A>G	.	.	.	.	.	.	.	.	.	.	.	.	.	.	.	.	.	.	.
P0106	NM_000179.2(MSH6): c.2552_2553dupGC (p.K852Afs*17)	het-ref	171	0.48	MSH6	EX4	frameshift	NM_000179.2	2	48027673	48027673	2p16.3	.	GC	ins	CA.GC	c.2552_2553dupGC	p.K852Afs*17	.	.	.	.	.	.	.	.	.	.	.	.	.	.	.	.	.	.
