# Supplementary material for: Clinical and genomic features of Chinese lung cancer patients with germline mutations
Source: Nat Commun. 2022 Mar 10;13:1268. doi: 10.1038/s41467-022-28840-5 (PMC8913621; doi:10.1038/s41467-022-28840-5)
Supplement: Supplementary file 5 — Supplementary Data 2 [file 41467_2022_28840_MOESM5_ESM.xlsx]

## Sheet: Sheet1
Supplementary data 2. Clinical information and germline mutations of 1794 lung cancer patients
Patient ID	Sample type	Gender	Cancer type	Histology	Age at diagnosis	Stage at diagnosis	Smoking	Patogenic or likely pathogenic germline variants	Pahtogenic genes
C0001	FFPE	female	Non–Small-Cell Lung Cancer	LUAD	44	Ⅳ	NA	N	N
C0002	FFPE	male	Non–Small-Cell Lung Cancer	LUAD	61	Ⅳ	NA	N	N
C0003	FFPE	male	Non–Small-Cell Lung Cancer	LUAD	43	NA	NA	N	N
C0004	FFPE	female	Non–Small-Cell Lung Cancer	LUAD	53	Ⅳ	NA	N	N
C0005	peripheral blood	male	Non–Small-Cell Lung Cancer	LUAD	69	Ⅳ	NA	N	N
C0006	FFPE	female	Non–Small-Cell Lung Cancer	LUAD	30	Ⅳ	NA	N	N
C0007	peripheral blood	male	Non–Small-Cell Lung Cancer	LUSC	60	NA	NA	N	N
C0008	FFPE	female	Non–Small-Cell Lung Cancer	LUAD	59	NA	Never	N	N
C0009	peripheral blood	male	Non–Small-Cell Lung Cancer	LUSC	68	Ⅲ	NA	N	N
C0010	peripheral blood	female	Non–Small-Cell Lung Cancer	LUAD	87	Ⅳ	NA	N	N
C0011	peripheral blood	female	Non–Small-Cell Lung Cancer	LUAD	62	Ⅳ	NA	N	N
C0012	FFPE	female	Non–Small-Cell Lung Cancer	LUAD	59	Ⅳ	NA	N	N
C0013	FFPE	female	Non–Small-Cell Lung Cancer	LUAD	52	Ⅳ	NA	N	N
C0014	FFPE	female	Non–Small-Cell Lung Cancer	LUAD	73	Ⅳ	NA	N	N
C0015	FFPE	female	Non–Small-Cell Lung Cancer	LUAD	56	Ⅳ	Never	N	N
C0016	FFPE	female	Non–Small-Cell Lung Cancer	LUAD	46	Ⅱa	Never	N	N
C0017	peripheral blood	male	Non–Small-Cell Lung Cancer	LUAD	46	Ⅳ	smoker	N	N
C0018	peripheral blood	male	Non–Small-Cell Lung Cancer	LUSC	NA	NA	NA	N	N
C0019	FFPE	female	Non–Small-Cell Lung Cancer	LUAD	NA	NA	NA	N	N
C0020	FFPE	female	Non–Small-Cell Lung Cancer	LUAD	71	Ⅳ	NA	N	N
C0021	FFPE	male	Non–Small-Cell Lung Cancer	LUAD	76	NA	NA	N	N
C0022	peripheral blood	male	Non–Small-Cell Lung Cancer	LUAD	73	NA	NA	N	N
C0023	peripheral blood	male	Non–Small-Cell Lung Cancer	LUSC	74	Ⅲ	NA	N	N
C0024	FFPE	male	Non–Small-Cell Lung Cancer	LUSC	78	Ⅳ	NA	N	N
C0025	FFPE	female	Non–Small-Cell Lung Cancer	LUAD	78	Ⅳ	NA	N	N
C0026	peripheral blood	male	Non–Small-Cell Lung Cancer	LUAD	49	Ⅳ	NA	N	N
C0027	peripheral blood	female	Non–Small-Cell Lung Cancer	LUAD	62	Ⅳ	NA	N	N
C0028	FFPE	female	Non–Small-Cell Lung Cancer	LUSC	63	Ⅳ	NA	N	N
C0029	peripheral blood	male	Non–Small-Cell Lung Cancer	LUAD	45	Ⅲ	smoker	N	N
C0030	FFPE	female	Non–Small-Cell Lung Cancer	LUAD	80	NA	Never	N	N
C0031	pleural effusion	male	Non–Small-Cell Lung Cancer	LUAD	46	Ⅳ	NA	N	N
C0032	peripheral blood	female	Non–Small-Cell Lung Cancer	LUAD	53	Ⅳ	NA	N	N
C0033	FFPE	male	Non–Small-Cell Lung Cancer	LUAD	57	Ⅳ	NA	N	N
C0034	FFPE	female	Non–Small-Cell Lung Cancer	LUAD	77	Ⅳ	Never	N	N
C0035	peripheral blood	female	Non–Small-Cell Lung Cancer	LUAD	64	Ⅳ	Never	N	N
C0036	FFPE	male	Non–Small-Cell Lung Cancer	LUAD	61	Ⅲa	NA	N	N
C0037	FFPE	female	Non–Small-Cell Lung Cancer	LUAD	76	NA	NA	N	N
C0038	FFPE	male	Non–Small-Cell Lung Cancer	LUAD	49	NA	Never	N	N
C0039	FFPE	female	Non–Small-Cell Lung Cancer	LUAD	45	Ⅳ	NA	N	N
C0040	FFPE	male	Non–Small-Cell Lung Cancer	LUAD	55	Ⅳ	NA	N	N
C0041	peripheral blood	female	Non–Small-Cell Lung Cancer	LUAD	58	NA	Never	N	N
C0042	pleural effusion	male	Non–Small-Cell Lung Cancer	LUAD	84	Ⅳ	NA	N	N
C0043	FFPE	female	Non–Small-Cell Lung Cancer	LUAD	73	Ⅳ	NA	N	N
C0044	FFPE	male	Non–Small-Cell Lung Cancer	LUAD	58	Ⅰ	NA	N	N
C0045	peripheral blood	female	Non–Small-Cell Lung Cancer	LUAD	54	Ⅳ	NA	N	N
C0046	FFPE	female	Non–Small-Cell Lung Cancer	LUAD	56	Ⅳ	NA	N	N
C0047	peripheral blood	female	Non–Small-Cell Lung Cancer	LUAD	53	Ⅳ	NA	N	N
C0048	pleural effusion	male	Non–Small-Cell Lung Cancer	LUAD	60	Ⅳ	NA	N	N
C0049	pleural effusion	female	Non–Small-Cell Lung Cancer	LUAD	65	Ⅳ	NA	N	N
C0050	peripheral blood	female	Non–Small-Cell Lung Cancer	LUAD	65	Ⅳ	NA	N	N
C0051	peripheral blood	male	Non–Small-Cell Lung Cancer	LUAD	57	Ⅳ	NA	N	N
C0052	peripheral blood	male	Non–Small-Cell Lung Cancer	LUAD	56	Ⅳ	NA	N	N
C0053	FFPE	male	Non–Small-Cell Lung Cancer	LUAD	52	Ⅲ	NA	N	N
C0054	FFPE	male	Non–Small-Cell Lung Cancer	LUAD	78	Ⅱ	NA	N	N
C0055	FFPE	female	Non–Small-Cell Lung Cancer	LUAD	54	Ⅳ	Never	N	N
C0056	FFPE	male	Non–Small-Cell Lung Cancer	LUAD	66	Ⅲ	NA	N	N
C0057	pleural effusion	female	Non–Small-Cell Lung Cancer	LUAD	45	Ⅳ	NA	N	N
C0058	peripheral blood	female	Non–Small-Cell Lung Cancer	LUAD	74	Ⅳ	NA	N	N
C0059	peripheral blood	male	Non–Small-Cell Lung Cancer	LUAD	67	Ⅳ	NA	N	N
C0060	peripheral blood	male	Non–Small-Cell Lung Cancer	LUAD	63	Ⅳ	NA	N	N
C0061	FFPE	male	Non–Small-Cell Lung Cancer	LUAD	85	Ⅳ	NA	N	N
C0062	FFPE	male	Non–Small-Cell Lung Cancer	LUSC	63	Ⅳ	NA	N	N
C0063	FFPE	female	Non–Small-Cell Lung Cancer	LUAD	49	Ⅲ	NA	N	N
C0064	FFPE	female	Non–Small-Cell Lung Cancer	LUAD	44	NA	NA	N	N
C0065	pleural effusion	female	Non–Small-Cell Lung Cancer	LUAD	50	Ⅳ	NA	N	N
C0066	FFPE	female	Non–Small-Cell Lung Cancer	LUAD	62	Ⅳ	NA	N	N
C0067	peripheral blood	male	Non–Small-Cell Lung Cancer	LUAD	56	Ⅳ	NA	N	N
C0068	FFPE	male	Non–Small-Cell Lung Cancer	LUSC	63	Ⅳ	NA	N	N
C0069	peripheral blood	male	Non–Small-Cell Lung Cancer	LUAD	58	Ⅳ	NA	N	N
C0070	peripheral blood	female	Non–Small-Cell Lung Cancer	LUAD	44	Ⅳ	NA	N	N
C0071	FFPE	female	Non–Small-Cell Lung Cancer	LUAD	64	Ⅳ	NA	N	N
C0072	FFPE	male	Non–Small-Cell Lung Cancer	LUAD	38	Ⅳ	NA	N	N
C0073	FFPE	male	Non–Small-Cell Lung Cancer	LUAD	62	NA	NA	N	N
C0074	peripheral blood	female	Non–Small-Cell Lung Cancer	LUAD	58	Ⅳ	NA	N	N
C0075	FFPE	male	Non–Small-Cell Lung Cancer	LUSC	66	Ⅳ	NA	N	N
C0076	FFPE	female	Non–Small-Cell Lung Cancer	LUAD	57	Ⅱa	NA	N	N
C0077	peripheral blood	male	Non–Small-Cell Lung Cancer	LUAD	61	Ⅳ	NA	N	N
C0078	FFPE	female	Non–Small-Cell Lung Cancer	LUAD	66	NA	NA	N	N
C0079	FFPE	male	Non–Small-Cell Lung Cancer	LUAD	69	Ⅳ	NA	N	N
C0080	FFPE	female	Non–Small-Cell Lung Cancer	LUAD	43	Ⅳ	NA	N	N
C0081	peripheral blood	female	Non–Small-Cell Lung Cancer	LUAD	48	Ⅳ	NA	N	N
C0082	peripheral blood	male	Non–Small-Cell Lung Cancer	LUSC	46	Ⅳ	NA	N	N
C0083	peripheral blood	male	Non–Small-Cell Lung Cancer	LUAD	27	Ⅳ	NA	N	N
C0084	peripheral blood	female	Non–Small-Cell Lung Cancer	LUAD	46	Ⅳ	Never	N	N
C0085	peripheral blood	male	Non–Small-Cell Lung Cancer	LUAD	58	Ⅳ	NA	N	N
C0086	FFPE	male	Non–Small-Cell Lung Cancer	LUSC	64	Ⅳ	NA	N	N
C0087	FFPE	female	Non–Small-Cell Lung Cancer	LUAD	56	NA	NA	N	N
C0088	peripheral blood	female	Non–Small-Cell Lung Cancer	LUAD	55	Ⅳ	NA	N	N
C0089	peripheral blood	male	Non–Small-Cell Lung Cancer	LUSC	65	Ⅳ	NA	N	N
C0090	peripheral blood	male	Non–Small-Cell Lung Cancer	LUAD	62	Ⅳ	NA	N	N
C0091	peripheral blood	male	Non–Small-Cell Lung Cancer	LUSC	54	NA	NA	N	N
C0092	peripheral blood	female	Non–Small-Cell Lung Cancer	LUAD	57	Ⅳ	NA	N	N
C0093	pleural effusion	female	Non–Small-Cell Lung Cancer	LUAD	77	Ⅳ	NA	N	N
C0094	FFPE	male	Non–Small-Cell Lung Cancer	LUSC	64	Ⅲ	NA	N	N
C0095	FFPE	male	Non–Small-Cell Lung Cancer	LUAD	65	Ⅲb	Never	N	N
C0096	FFPE	female	Non–Small-Cell Lung Cancer	LUAD	59	NA	Never	N	N
C0097	FFPE	male	Non–Small-Cell Lung Cancer	LUAD	52	NA	smoker	N	N
C0098	pleural effusion	female	Non–Small-Cell Lung Cancer	LUAD	53	Ⅳ	NA	N	N
C0099	FFPE	male	Non–Small-Cell Lung Cancer	LUAD	55	Ⅳ	Never	N	N
C0100	FFPE	female	Non–Small-Cell Lung Cancer	LUAD	41	Ⅳ	NA	N	N
C0101	FFPE	female	Non–Small-Cell Lung Cancer	LUAD	59	Ⅳ	Never	N	N
C0102	FFPE	female	Non–Small-Cell Lung Cancer	LUAD	55	Ⅳ	NA	N	N
C0103	FFPE	male	Non–Small-Cell Lung Cancer	LUAD	52	NA	smoker	N	N
C0104	FFPE	female	Non–Small-Cell Lung Cancer	LUAD	52	Ⅳ	NA	N	N
C0105	FFPE	female	Non–Small-Cell Lung Cancer	LUAD	50	NA	NA	N	N
C0106	FFPE	female	Non–Small-Cell Lung Cancer	LUAD	54	Ⅳ	NA	N	N
C0107	FFPE	male	Non–Small-Cell Lung Cancer	LUAD	66	Ⅳ	NA	N	N
C0108	peripheral blood	male	Non–Small-Cell Lung Cancer	LUSC	58	Ⅳ	NA	N	N
C0109	FFPE	male	Non–Small-Cell Lung Cancer	LUAD	57	NA	NA	N	N
C0110	peripheral blood	male	Non–Small-Cell Lung Cancer	LUAD	55	Ⅳ	NA	N	N
C0111	FFPE	female	Non–Small-Cell Lung Cancer	LUAD	44	Ⅳ	NA	N	N
C0112	peripheral blood	male	Non–Small-Cell Lung Cancer	LUAD	35	Ⅳ	NA	N	N
C0113	peripheral blood	male	Non–Small-Cell Lung Cancer	LUAD	64	Ⅳ	NA	N	N
C0114	FFPE	female	Non–Small-Cell Lung Cancer	LUAD	66	Ⅳ	NA	N	N
C0115	peripheral blood	male	Non–Small-Cell Lung Cancer	LUAD	43	Ⅳ	NA	N	N
C0116	FFPE	male	Non–Small-Cell Lung Cancer	LUAD	69	NA	NA	N	N
C0117	peripheral blood	female	Non–Small-Cell Lung Cancer	LUAD	41	Ⅳ	NA	N	N
C0118	FFPE	female	Non–Small-Cell Lung Cancer	LUAD	38	Ⅳ	NA	N	N
C0119	FFPE	female	Non–Small-Cell Lung Cancer	LUAD	57	Ⅰa	NA	N	N
C0120	FFPE	female	Non–Small-Cell Lung Cancer	LUAD	62	Ⅳ	NA	N	N
C0121	FFPE	male	Non–Small-Cell Lung Cancer	LUAD	73	Ⅲ	NA	N	N
C0122	peripheral blood	male	Non–Small-Cell Lung Cancer	LUAD	65	Ⅲ	NA	N	N
C0123	FFPE	female	Non–Small-Cell Lung Cancer	LUAD	54	NA	NA	N	N
C0124	FFPE	male	Non–Small-Cell Lung Cancer	LUSC	68	NA	Never	N	N
C0125	FFPE	male	Non–Small-Cell Lung Cancer	LUAD	45	Ⅳ	NA	N	N
C0126	peripheral blood	male	Non–Small-Cell Lung Cancer	LUAD	70	Ⅲ	NA	N	N
C0127	FFPE	male	Non–Small-Cell Lung Cancer	LUAD	64	Ⅳ	NA	N	N
C0128	FFPE	male	Non–Small-Cell Lung Cancer	LUAD	56	Ⅰ	smoker	N	N
C0129	pleural effusion	female	Non–Small-Cell Lung Cancer	LUAD	56	Ⅳ	NA	N	N
C0130	FFPE	male	Non–Small-Cell Lung Cancer	LUAD	56	Ⅳ	NA	N	N
C0131	FFPE	female	Non–Small-Cell Lung Cancer	LUAD	56	Ⅳ	NA	N	N
C0132	FFPE	male	Non–Small-Cell Lung Cancer	LUAD	70	Ⅲ	NA	N	N
C0133	FFPE	male	Non–Small-Cell Lung Cancer	LUAD	68	Ⅳ	NA	N	N
C0134	FFPE	male	Non–Small-Cell Lung Cancer	LUAD	71	Ⅳ	NA	N	N
C0135	FFPE	female	Non–Small-Cell Lung Cancer	LUAD	56	NA	Never	N	N
C0136	FFPE	male	Non–Small-Cell Lung Cancer	LUAD	62	Ⅳ	NA	N	N
C0137	FFPE	female	Non–Small-Cell Lung Cancer	LUAD	62	Ⅲ	NA	N	N
C0138	FFPE	male	Non–Small-Cell Lung Cancer	LUAD	66	Ⅳ	NA	N	N
C0139	FFPE	male	Non–Small-Cell Lung Cancer	LUAD	67	NA	NA	N	N
C0140	FFPE	female	Non–Small-Cell Lung Cancer	LUAD	46	NA	NA	N	N
C0141	FFPE	female	Non–Small-Cell Lung Cancer	LUSC	78	Ⅳ	NA	N	N
C0142	FFPE	male	Non–Small-Cell Lung Cancer	LUAD	56	NA	smoker	N	N
C0143	pleural effusion	female	Non–Small-Cell Lung Cancer	LUAD	58	Ⅳ	NA	N	N
C0144	peripheral blood	male	Non–Small-Cell Lung Cancer	LUAD	53	Ⅳ	NA	N	N
C0145	FFPE	female	Non–Small-Cell Lung Cancer	LUAD	67	NA	NA	N	N
C0146	FFPE	male	Non–Small-Cell Lung Cancer	LUSC	51	Ⅳ	NA	N	N
C0147	FFPE	male	Non–Small-Cell Lung Cancer	LUAD	63	Ⅳ	NA	N	N
C0148	FFPE	male	Non–Small-Cell Lung Cancer	LUAD	67	Ⅲ	NA	N	N
C0149	FFPE	male	Non–Small-Cell Lung Cancer	LUSC	51	Ⅳ	NA	N	N
C0150	FFPE	female	Non–Small-Cell Lung Cancer	LUAD	61	NA	NA	N	N
C0151	FFPE	male	Non–Small-Cell Lung Cancer	LUAD	59	NA	NA	N	N
C0152	FFPE	female	Non–Small-Cell Lung Cancer	LUAD	56	Ⅰ	NA	N	N
C0153	FFPE	female	Non–Small-Cell Lung Cancer	LUAD	68	NA	NA	N	N
C0154	FFPE	male	Non–Small-Cell Lung Cancer	LUAD	63	NA	NA	N	N
C0155	peripheral blood	male	Non–Small-Cell Lung Cancer	LUAD	74	Ⅳ	NA	N	N
C0156	peripheral blood	male	Non–Small-Cell Lung Cancer	LUAD	36	Ⅳ	NA	N	N
C0157	FFPE	female	Non–Small-Cell Lung Cancer	LUAD	63	NA	NA	N	N
C0158	FFPE	male	Non–Small-Cell Lung Cancer	LUAD	44	Ⅳ	NA	N	N
C0159	peripheral blood	male	Non–Small-Cell Lung Cancer	LUAD	76	Ⅳ	NA	N	N
C0160	peripheral blood	male	Non–Small-Cell Lung Cancer	LUAD	54	Ⅳ	NA	N	N
C0161	FFPE	female	Non–Small-Cell Lung Cancer	LUAD	63	Ⅳ	NA	N	N
C0162	FFPE	female	Non–Small-Cell Lung Cancer	LUAD	72	Ⅳ	NA	N	N
C0163	peripheral blood	female	Non–Small-Cell Lung Cancer	LUAD	63	Ⅳ	NA	N	N
C0164	FFPE	male	Non–Small-Cell Lung Cancer	LUAD	74	NA	NA	N	N
C0165	FFPE	male	Non–Small-Cell Lung Cancer	LUSC	78	NA	NA	N	N
C0166	FFPE	male	Non–Small-Cell Lung Cancer	LUAD	65	Ⅲ	NA	N	N
C0167	peripheral blood	female	Non–Small-Cell Lung Cancer	LUAD	47	Ⅳ	NA	N	N
C0168	peripheral blood	male	Non–Small-Cell Lung Cancer	LUAD	39	Ⅳ	NA	N	N
C0169	FFPE	female	Non–Small-Cell Lung Cancer	LUAD	66	Ⅳ	NA	N	N
C0170	FFPE	female	Non–Small-Cell Lung Cancer	LUAD	71	Ⅳ	NA	N	N
C0171	peripheral blood	female	Non–Small-Cell Lung Cancer	LUAD	58	Ⅲ	NA	N	N
C0172	peripheral blood	male	Non–Small-Cell Lung Cancer	LUAD	66	Ⅳ	NA	N	N
C0173	FFPE	female	Non–Small-Cell Lung Cancer	LUAD	54	Ⅳ	NA	N	N
C0174	FFPE	male	Non–Small-Cell Lung Cancer	LUAD	81	Ⅰb	Never	N	N
C0175	peripheral blood	female	Non–Small-Cell Lung Cancer	LUAD	47	Ⅳ	NA	N	N
C0176	peripheral blood	female	Non–Small-Cell Lung Cancer	LUAD	66	Ⅳ	NA	N	N
C0177	peripheral blood	male	Non–Small-Cell Lung Cancer	LUSC	72	Ⅱ	NA	N	N
C0178	peripheral blood	male	Non–Small-Cell Lung Cancer	LUAD	65	Ⅲ	NA	N	N
C0179	peripheral blood	male	Non–Small-Cell Lung Cancer	LUAD	52	Ⅳ	NA	N	N
C0180	FFPE	female	Non–Small-Cell Lung Cancer	LUAD	76	Ⅳ	NA	N	N
C0181	peripheral blood	male	Non–Small-Cell Lung Cancer	LUAD	71	Ⅳ	NA	N	N
C0182	FFPE	female	Non–Small-Cell Lung Cancer	LUAD	45	Ⅳ	NA	N	N
C0183	peripheral blood	male	Non–Small-Cell Lung Cancer	LUSC	63	Ⅳ	NA	N	N
C0184	FFPE	female	Non–Small-Cell Lung Cancer	LUAD	70	NA	Never	N	N
C0185	FFPE	female	Non–Small-Cell Lung Cancer	LUAD	66	NA	Never	N	N
C0186	peripheral blood	male	Non–Small-Cell Lung Cancer	LUSC	54	Ⅳ	NA	N	N
C0187	peripheral blood	male	Non–Small-Cell Lung Cancer	LUSC	61	Ⅳ	NA	N	N
C0188	peripheral blood	male	Non–Small-Cell Lung Cancer	LUSC	78	Ⅳ	NA	N	N
C0189	peripheral blood	male	Non–Small-Cell Lung Cancer	LUAD	60	Ⅲa	NA	N	N
C0190	peripheral blood	female	Non–Small-Cell Lung Cancer	LUAD	60	Ⅳ	NA	N	N
C0191	FFPE	male	Non–Small-Cell Lung Cancer	LUAD	50	Ⅰ	NA	N	N
C0192	peripheral blood	male	Non–Small-Cell Lung Cancer	LUAD	69	Ⅲa	Never	N	N
C0193	FFPE	female	Non–Small-Cell Lung Cancer	LUAD	60	Ⅱa	Never	N	N
C0194	FFPE	female	Non–Small-Cell Lung Cancer	LUAD	66	Ⅲ	NA	N	N
C0195	FFPE	female	Non–Small-Cell Lung Cancer	LUAD	67	Ⅱb	Never	N	N
C0196	peripheral blood	male	Non–Small-Cell Lung Cancer	LUAD	55	Ⅲ	smoker	N	N
C0197	FFPE	male	Non–Small-Cell Lung Cancer	LUAD	42	Ⅰb	smoker	N	N
C0198	FFPE	female	Non–Small-Cell Lung Cancer	LUAD	41	Ⅳ	NA	N	N
C0199	FFPE	male	Non–Small-Cell Lung Cancer	LUAD	62	Ⅳ	NA	N	N
C0200	FFPE	female	Non–Small-Cell Lung Cancer	LUAD	77	NA	NA	N	N
C0201	peripheral blood	female	Non–Small-Cell Lung Cancer	LUSC	70	Ⅲ	NA	N	N
C0202	peripheral blood	male	Non–Small-Cell Lung Cancer	LUAD	63	Ⅳ	NA	N	N
C0203	peripheral blood	male	Non–Small-Cell Lung Cancer	LUAD	82	Ⅳ	NA	N	N
C0204	FFPE	male	Non–Small-Cell Lung Cancer	LUAD	59	Ⅳ	NA	N	N
C0205	pleural effusion	female	Non–Small-Cell Lung Cancer	LUAD	56	Ⅳ	NA	N	N
C0206	peripheral blood	male	Non–Small-Cell Lung Cancer	LUSC	53	Ⅱ	NA	N	N
C0207	FFPE	female	Non–Small-Cell Lung Cancer	LUAD	36	Ⅲ	NA	N	N
C0208	FFPE	male	Non–Small-Cell Lung Cancer	LUAD	57	Ⅳ	smoker	N	N
C0209	FFPE	female	Non–Small-Cell Lung Cancer	LUAD	45	Ⅳ	Never	N	N
C0210	peripheral blood	male	Non–Small-Cell Lung Cancer	LUAD	60	Ⅲ	NA	N	N
C0211	peripheral blood	male	Non–Small-Cell Lung Cancer	LUAD	59	Ⅳ	NA	N	N
C0212	FFPE	female	Non–Small-Cell Lung Cancer	LUAD	61	Ⅳ	NA	N	N
C0213	pleural effusion	female	Non–Small-Cell Lung Cancer	LUAD	48	Ⅳ	NA	N	N
C0214	peripheral blood	female	Non–Small-Cell Lung Cancer	LUAD	84	Ⅳ	NA	N	N
C0215	peripheral blood	female	Non–Small-Cell Lung Cancer	LUAD	78	Ⅳ	NA	N	N
C0216	FFPE	female	Non–Small-Cell Lung Cancer	LUAD	35	Ⅳ	NA	N	N
C0217	peripheral blood	female	Non–Small-Cell Lung Cancer	LUAD	64	Ⅳ	NA	N	N
C0218	FFPE	male	Non–Small-Cell Lung Cancer	LUAD	53	Ⅳ	NA	N	N
C0219	peripheral blood	male	Non–Small-Cell Lung Cancer	LUAD	60	Ⅳ	smoker	N	N
C0220	FFPE	male	Non–Small-Cell Lung Cancer	LUAD	53	Ⅳ	NA	N	N
C0221	FFPE	male	Non–Small-Cell Lung Cancer	LUAD	57	NA	smoker	N	N
C0222	peripheral blood	male	Non–Small-Cell Lung Cancer	LUAD	66	Ⅳ	NA	N	N
C0223	peripheral blood	male	Non–Small-Cell Lung Cancer	LUAD	56	Ⅳ	NA	N	N
C0224	peripheral blood	female	Non–Small-Cell Lung Cancer	LUAD	53	Ⅳ	NA	N	N
C0225	peripheral blood	male	Non–Small-Cell Lung Cancer	LUAD	56	Ⅳ	NA	N	N
C0226	FFPE	male	Non–Small-Cell Lung Cancer	LUAD	54	Ⅳ	NA	N	N
C0227	peripheral blood	male	Non–Small-Cell Lung Cancer	LUAD	46	Ⅳ	NA	N	N
C0228	peripheral blood	female	Non–Small-Cell Lung Cancer	LUAD	61	Ⅳ	NA	N	N
C0229	FFPE	female	Non–Small-Cell Lung Cancer	LUAD	63	Ⅳ	NA	N	N
C0230	FFPE	female	Non–Small-Cell Lung Cancer	LUAD	70	Ⅳ	smoker	N	N
C0231	peripheral blood	female	Non–Small-Cell Lung Cancer	LUAD	33	Ⅳ	NA	N	N
C0232	FFPE	male	Non–Small-Cell Lung Cancer	LUAD	62	Ⅲ	NA	N	N
C0233	FFPE	female	Non–Small-Cell Lung Cancer	LUAD	59	Ⅳ	NA	N	N
C0234	FFPE	female	Non–Small-Cell Lung Cancer	LUAD	77	NA	Never	N	N
C0235	FFPE	female	Non–Small-Cell Lung Cancer	LUAD	63	NA	Never	N	N
C0236	FFPE	male	Non–Small-Cell Lung Cancer	LUAD	61	Ⅲ	NA	N	N
C0237	FFPE	female	Non–Small-Cell Lung Cancer	LUAD	47	Ⅳ	Never	N	N
C0238	FFPE	female	Non–Small-Cell Lung Cancer	LUAD	51	Ⅳ	NA	N	N
C0239	FFPE	male	Non–Small-Cell Lung Cancer	LUAD	44	Ⅳ	NA	N	N
C0240	peripheral blood	male	Non–Small-Cell Lung Cancer	LUAD	43	Ⅲ	NA	N	N
C0241	FFPE	female	Non–Small-Cell Lung Cancer	LUAD	69	Ⅳ	NA	N	N
C0242	pleural effusion	female	Non–Small-Cell Lung Cancer	LUAD	64	Ⅳ	Never	N	N
C0243	FFPE	female	Non–Small-Cell Lung Cancer	LUAD	64	Ⅳ	NA	N	N
C0244	FFPE	female	Non–Small-Cell Lung Cancer	LUAD	56	Ⅳ	NA	N	N
C0245	peripheral blood	female	Non–Small-Cell Lung Cancer	LUAD	41	Ⅳ	NA	N	N
C0246	FFPE	female	Non–Small-Cell Lung Cancer	LUAD	44	Ⅳ	NA	N	N
C0247	FFPE	male	Non–Small-Cell Lung Cancer	LUAD	72	Ⅳ	NA	N	N
C0248	FFPE	female	Non–Small-Cell Lung Cancer	LUAD	63	Ⅳ	NA	N	N
C0249	FFPE	male	Non–Small-Cell Lung Cancer	LUAD	64	Ⅳ	NA	N	N
C0250	FFPE	female	Non–Small-Cell Lung Cancer	LUAD	66	Ⅳ	NA	N	N
C0251	peripheral blood	male	Non–Small-Cell Lung Cancer	LUAD	69	Ⅳ	NA	N	N
C0252	FFPE	male	Non–Small-Cell Lung Cancer	LUAD	52	Ⅳ	NA	N	N
C0253	FFPE	female	Non–Small-Cell Lung Cancer	LUAD	62	Ⅲb	Never	N	N
C0254	FFPE	male	Non–Small-Cell Lung Cancer	LUAD	36	Ⅳ	NA	N	N
C0255	peripheral blood	female	Non–Small-Cell Lung Cancer	LUAD	48	Ⅲ	NA	N	N
C0256	peripheral blood	male	Non–Small-Cell Lung Cancer	LUSC	78	Ⅳ	smoker	N	N
C0257	peripheral blood	female	Non–Small-Cell Lung Cancer	LUAD	41	Ⅳ	Never	N	N
C0258	peripheral blood	female	Non–Small-Cell Lung Cancer	LUAD	67	Ⅳ	NA	N	N
C0259	peripheral blood	male	Non–Small-Cell Lung Cancer	LUAD	65	Ⅳ	smoker	N	N
C0260	FFPE	male	Non–Small-Cell Lung Cancer	LUAD	56	NA	smoker	N	N
C0261	peripheral blood	male	Non–Small-Cell Lung Cancer	LUSC	74	Ⅳ	smoker	N	N
C0262	FFPE	female	Non–Small-Cell Lung Cancer	LUAD	61	Ⅳ	NA	N	N
C0263	FFPE	male	Non–Small-Cell Lung Cancer	LUSC	81	Ⅲ	NA	N	N
C0264	FFPE	female	Non–Small-Cell Lung Cancer	LUAD	59	Ⅲ	NA	N	N
C0265	FFPE	female	Non–Small-Cell Lung Cancer	LUAD	75	NA	Never	N	N
C0266	FFPE	male	Non–Small-Cell Lung Cancer	LUAD	55	Ⅰa	NA	N	N
C0267	peripheral blood	female	Non–Small-Cell Lung Cancer	LUAD	47	Ⅳ	NA	N	N
C0268	peripheral blood	female	Non–Small-Cell Lung Cancer	LUAD	75	Ⅳ	NA	N	N
C0269	FFPE	female	Non–Small-Cell Lung Cancer	LUAD	53	Ⅳ	NA	N	N
C0270	peripheral blood	female	Non–Small-Cell Lung Cancer	LUAD	72	Ⅳ	NA	N	N
C0271	FFPE	male	Non–Small-Cell Lung Cancer	LUSC	66	Ⅳ	NA	N	N
C0272	peripheral blood	male	Non–Small-Cell Lung Cancer	LUSC	54	Ⅳ	NA	N	N
C0273	peripheral blood	male	Non–Small-Cell Lung Cancer	LUAD	44	Ⅳ	NA	N	N
C0274	FFPE	male	Non–Small-Cell Lung Cancer	LUAD	70	Ⅳ	NA	N	N
C0275	pleural effusion	male	Non–Small-Cell Lung Cancer	LUAD	65	Ⅲ	NA	N	N
C0276	peripheral blood	male	Non–Small-Cell Lung Cancer	LUAD	77	Ⅳ	NA	N	N
C0277	peripheral blood	male	Non–Small-Cell Lung Cancer	LUAD	78	Ⅳ	NA	N	N
C0278	peripheral blood	male	Non–Small-Cell Lung Cancer	LUSC	54	Ⅲ	NA	N	N
C0279	peripheral blood	male	Non–Small-Cell Lung Cancer	LUAD	63	Ⅳ	NA	N	N
C0280	peripheral blood	male	Non–Small-Cell Lung Cancer	LUSC	73	Ⅲ	NA	N	N
C0281	peripheral blood	male	Non–Small-Cell Lung Cancer	LUAD	57	Ⅲ	NA	N	N
C0282	FFPE	male	Non–Small-Cell Lung Cancer	LUAD	77	NA	NA	N	N
C0283	pleural effusion	male	Non–Small-Cell Lung Cancer	LUSC	45	Ⅳ	NA	N	N
C0284	peripheral blood	male	Non–Small-Cell Lung Cancer	LUSC	64	Ⅳ	NA	N	N
C0285	FFPE	female	Non–Small-Cell Lung Cancer	LUAD	60	Ⅳ	NA	N	N
C0286	peripheral blood	male	Non–Small-Cell Lung Cancer	LUAD	63	Ⅳ	NA	N	N
C0287	peripheral blood	female	Non–Small-Cell Lung Cancer	LUAD	51	Ⅳ	NA	N	N
C0288	FFPE	female	Non–Small-Cell Lung Cancer	LUAD	61	NA	NA	N	N
C0289	pleural effusion	male	Non–Small-Cell Lung Cancer	LUAD	62	Ⅳ	NA	N	N
C0290	FFPE	male	Non–Small-Cell Lung Cancer	LUAD	66	Ⅳ	NA	N	N
C0291	peripheral blood	male	Non–Small-Cell Lung Cancer	LUAD	60	Ⅳ	NA	N	N
C0292	peripheral blood	male	Non–Small-Cell Lung Cancer	LUAD	40	Ⅳ	NA	N	N
C0293	FFPE	male	Non–Small-Cell Lung Cancer	LUSC	58	Ⅳ	NA	N	N
C0294	FFPE	male	Non–Small-Cell Lung Cancer	LUAD	65	Ⅳ	NA	N	N
C0295	pleural effusion	female	Non–Small-Cell Lung Cancer	LUAD	61	Ⅲ	NA	N	N
C0296	FFPE	female	Non–Small-Cell Lung Cancer	LUAD	69	Ⅳ	Never	N	N
C0297	FFPE	male	Non–Small-Cell Lung Cancer	LUAD	60	Ⅳ	NA	N	N
C0298	peripheral blood	male	Non–Small-Cell Lung Cancer	LUAD	70	Ⅳ	NA	N	N
C0299	peripheral blood	male	Non–Small-Cell Lung Cancer	LUAD	54	Ⅳ	NA	N	N
C0300	peripheral blood	female	Non–Small-Cell Lung Cancer	LUAD	59	Ⅳ	Never	N	N
C0301	FFPE	female	Non–Small-Cell Lung Cancer	LUAD	36	Ⅳ	Never	N	N
C0302	FFPE	female	Non–Small-Cell Lung Cancer	LUAD	48	Ⅳ	NA	N	N
C0303	FFPE	male	Non–Small-Cell Lung Cancer	LUAD	70	Ⅳ	NA	N	N
C0304	peripheral blood	female	Non–Small-Cell Lung Cancer	LUAD	48	Ⅳ	NA	N	N
C0305	peripheral blood	male	Non–Small-Cell Lung Cancer	LUAD	70	Ⅳ	NA	N	N
C0306	peripheral blood	female	Non–Small-Cell Lung Cancer	LUAD	72	Ⅳ	NA	N	N
C0307	peripheral blood	female	Non–Small-Cell Lung Cancer	LUAD	71	Ⅳ	NA	N	N
C0308	peripheral blood	female	Non–Small-Cell Lung Cancer	LUAD	48	Ⅳ	NA	N	N
C0309	peripheral blood	female	Non–Small-Cell Lung Cancer	LUAD	66	Ⅳ	NA	N	N
C0310	peripheral blood	male	Non–Small-Cell Lung Cancer	LUAD	62	Ⅳ	NA	N	N
C0311	peripheral blood	female	Non–Small-Cell Lung Cancer	LUAD	46	Ⅳ	NA	N	N
C0312	peripheral blood	male	Non–Small-Cell Lung Cancer	LUAD	51	Ⅳ	NA	N	N
C0313	peripheral blood	male	Non–Small-Cell Lung Cancer	LUSC	85	Ⅲ	NA	N	N
C0314	peripheral blood	male	Non–Small-Cell Lung Cancer	LUAD	66	Ⅳ	NA	N	N
C0315	peripheral blood	female	Non–Small-Cell Lung Cancer	LUAD	63	Ⅳ	NA	N	N
C0316	FFPE	female	Non–Small-Cell Lung Cancer	LUAD	82	NA	NA	N	N
C0317	peripheral blood	male	Non–Small-Cell Lung Cancer	LUAD	74	Ⅳ	NA	N	N
C0318	peripheral blood	male	Non–Small-Cell Lung Cancer	LUAD	78	Ⅱb	NA	N	N
C0319	FFPE	male	Non–Small-Cell Lung Cancer	LUAD	46	Ⅳ	NA	N	N
C0320	FFPE	male	Non–Small-Cell Lung Cancer	LUAD	68	Ⅰ	NA	N	N
C0321	FFPE	male	Non–Small-Cell Lung Cancer	LUSC	44	Ⅱ	NA	N	N
C0322	peripheral blood	female	Non–Small-Cell Lung Cancer	LUAD	61	Ⅳ	NA	N	N
C0323	peripheral blood	male	Non–Small-Cell Lung Cancer	LUAD	47	NA	NA	N	N
C0324	FFPE	male	Non–Small-Cell Lung Cancer	LUAD	59	Ⅳ	NA	N	N
C0325	FFPE	male	Non–Small-Cell Lung Cancer	LUAD	39	Ⅳ	NA	N	N
C0326	FFPE	female	Non–Small-Cell Lung Cancer	LUAD	75	Ⅳ	Never	N	N
C0327	pleural effusion	male	Non–Small-Cell Lung Cancer	LUAD	54	Ⅳ	NA	N	N
C0328	FFPE	male	Non–Small-Cell Lung Cancer	LUAD	70	NA	NA	N	N
C0329	FFPE	male	Non–Small-Cell Lung Cancer	LUAD	57	Ⅰ	NA	N	N
C0330	FFPE	male	Non–Small-Cell Lung Cancer	LUAD	48	Ⅳ	NA	N	N
C0331	FFPE	female	Non–Small-Cell Lung Cancer	LUAD	44	NA	Never	N	N
C0332	FFPE	female	Non–Small-Cell Lung Cancer	LUAD	49	Ⅲ	NA	N	N
C0333	peripheral blood	male	Non–Small-Cell Lung Cancer	LUAD	46	Ⅳ	NA	N	N
C0334	peripheral blood	male	Non–Small-Cell Lung Cancer	LUAD	58	Ⅳ	NA	N	N
C0335	FFPE	male	Non–Small-Cell Lung Cancer	LUAD	62	NA	NA	N	N
C0336	FFPE	female	Non–Small-Cell Lung Cancer	LUAD	70	Ⅳ	NA	N	N
C0337	peripheral blood	male	Non–Small-Cell Lung Cancer	LUAD	58	Ⅳ	smoker	N	N
C0338	FFPE	female	Non–Small-Cell Lung Cancer	LUAD	53	Ⅳ	NA	N	N
C0339	FFPE	male	Non–Small-Cell Lung Cancer	LUAD	57	Ⅳ	NA	N	N
C0340	peripheral blood	female	Non–Small-Cell Lung Cancer	LUAD	71	NA	NA	N	N
C0341	peripheral blood	male	Non–Small-Cell Lung Cancer	LUSC	60	NA	NA	N	N
C0342	peripheral blood	male	Non–Small-Cell Lung Cancer	LUAD	83	Ⅳ	NA	N	N
C0343	FFPE	male	Non–Small-Cell Lung Cancer	LUAD	49	Ⅳ	NA	N	N
C0344	peripheral blood	male	Non–Small-Cell Lung Cancer	LUAD	60	Ⅳ	smoker	N	N
C0345	peripheral blood	male	Non–Small-Cell Lung Cancer	LUAD	62	Ⅳ	NA	N	N
C0346	FFPE	male	Non–Small-Cell Lung Cancer	LUSC	56	Ⅳ	NA	N	N
C0347	FFPE	male	Non–Small-Cell Lung Cancer	LUAD	59	Ⅳ	NA	N	N
C0348	peripheral blood	female	Non–Small-Cell Lung Cancer	LUAD	72	Ⅳ	NA	N	N
C0349	FFPE	female	Non–Small-Cell Lung Cancer	LUAD	37	Ⅰb	Never	N	N
C0350	pleural effusion	male	Non–Small-Cell Lung Cancer	LUAD	49	Ⅳ	NA	N	N
C0351	peripheral blood	male	Non–Small-Cell Lung Cancer	LUSC	79	Ⅳ	NA	N	N
C0352	peripheral blood	male	Non–Small-Cell Lung Cancer	LUAD	57	Ⅳ	NA	N	N
C0353	peripheral blood	male	Non–Small-Cell Lung Cancer	LUAD	56	Ⅳ	NA	N	N
C0354	FFPE	female	Non–Small-Cell Lung Cancer	LUAD	57	NA	NA	N	N
C0355	FFPE	male	Non–Small-Cell Lung Cancer	LUSC	65	NA	NA	N	N
C0356	FFPE	male	Non–Small-Cell Lung Cancer	LUAD	29	NA	NA	N	N
C0357	FFPE	female	Non–Small-Cell Lung Cancer	LUAD	56	Ⅳ	NA	N	N
C0358	FFPE	female	Non–Small-Cell Lung Cancer	LUAD	70	NA	NA	N	N
C0359	FFPE	male	Non–Small-Cell Lung Cancer	LUAD	61	NA	NA	N	N
C0360	FFPE	male	Non–Small-Cell Lung Cancer	LUAD	44	Ⅰa	NA	N	N
C0361	peripheral blood	male	Non–Small-Cell Lung Cancer	LUAD	66	NA	NA	N	N
C0362	peripheral blood	female	Non–Small-Cell Lung Cancer	LUAD	42	Ⅲ	NA	N	N
C0363	peripheral blood	male	Non–Small-Cell Lung Cancer	LUAD	75	Ⅲ	NA	N	N
C0364	FFPE	female	Non–Small-Cell Lung Cancer	LUAD	55	Ⅳ	NA	N	N
C0365	peripheral blood	male	Non–Small-Cell Lung Cancer	LUAD	55	Ⅳ	NA	N	N
C0366	peripheral blood	male	Non–Small-Cell Lung Cancer	LUAD	74	Ⅲ	NA	N	N
C0367	FFPE	female	Non–Small-Cell Lung Cancer	LUAD	75	Ⅳ	NA	N	N
C0368	peripheral blood	female	Non–Small-Cell Lung Cancer	LUAD	47	Ⅲ	NA	N	N
C0369	FFPE	male	Non–Small-Cell Lung Cancer	LUAD	64	Ⅳ	Never	N	N
C0370	FFPE	female	Non–Small-Cell Lung Cancer	LUAD	61	NA	Never	N	N
C0371	FFPE	female	Non–Small-Cell Lung Cancer	LUAD	64	NA	Never	N	N
C0372	FFPE	male	Non–Small-Cell Lung Cancer	LUAD	52	Ⅳ	NA	N	N
C0373	pleural effusion	male	Non–Small-Cell Lung Cancer	LUAD	51	Ⅳ	NA	N	N
C0374	peripheral blood	female	Non–Small-Cell Lung Cancer	LUAD	60	Ⅳ	NA	N	N
C0375	FFPE	male	Non–Small-Cell Lung Cancer	LUAD	61	Ⅲ	NA	N	N
C0376	pleural effusion	female	Non–Small-Cell Lung Cancer	LUAD	59	Ⅳ	NA	N	N
C0377	pleural effusion	male	Non–Small-Cell Lung Cancer	LUAD	72	Ⅳ	smoker	N	N
C0378	peripheral blood	female	Non–Small-Cell Lung Cancer	LUAD	67	Ⅳ	NA	N	N
C0379	FFPE	female	Non–Small-Cell Lung Cancer	LUAD	56	NA	Never	N	N
C0380	FFPE	female	Non–Small-Cell Lung Cancer	LUAD	72	NA	Never	N	N
C0381	peripheral blood	female	Non–Small-Cell Lung Cancer	LUAD	71	Ⅳ	NA	N	N
C0382	FFPE	male	Non–Small-Cell Lung Cancer	LUSC	50	Ⅲ	NA	N	N
C0383	FFPE	female	Non–Small-Cell Lung Cancer	LUAD	57	Ⅳ	NA	N	N
C0384	pleural effusion	male	Non–Small-Cell Lung Cancer	LUAD	66	Ⅳ	NA	N	N
C0385	pleural effusion	female	Non–Small-Cell Lung Cancer	LUAD	53	Ⅳ	NA	N	N
C0386	pleural effusion	female	Non–Small-Cell Lung Cancer	LUAD	60	Ⅳ	NA	N	N
C0387	FFPE	male	Non–Small-Cell Lung Cancer	LUAD	54	Ⅳ	smoker	N	N
C0388	peripheral blood	male	Non–Small-Cell Lung Cancer	LUAD	68	Ⅳ	smoker	N	N
C0389	FFPE	female	Non–Small-Cell Lung Cancer	LUAD	55	NA	Never	N	N
C0390	peripheral blood	female	Non–Small-Cell Lung Cancer	LUAD	61	Ⅳ	NA	N	N
C0391	peripheral blood	female	Non–Small-Cell Lung Cancer	LUAD	56	Ⅳ	NA	N	N
C0392	peripheral blood	female	Non–Small-Cell Lung Cancer	LUAD	50	Ⅳ	NA	N	N
C0393	FFPE	male	Non–Small-Cell Lung Cancer	LUAD	63	Ⅲ	NA	N	N
C0394	peripheral blood	female	Non–Small-Cell Lung Cancer	LUAD	52	Ⅳ	NA	N	N
C0395	peripheral blood	female	Non–Small-Cell Lung Cancer	LUAD	57	Ⅳ	NA	N	N
C0396	FFPE	male	Non–Small-Cell Lung Cancer	LUAD	54	Ⅳ	NA	N	N
C0397	peripheral blood	male	Non–Small-Cell Lung Cancer	LUSC	48	Ⅳ	NA	N	N
C0398	FFPE	female	Non–Small-Cell Lung Cancer	LUAD	74	NA	NA	N	N
C0399	pleural effusion	female	Non–Small-Cell Lung Cancer	LUAD	48	Ⅳ	NA	N	N
C0400	FFPE	female	Non–Small-Cell Lung Cancer	LUAD	55	Ⅳ	NA	N	N
C0401	peripheral blood	male	Non–Small-Cell Lung Cancer	LUAD	52	Ⅳ	NA	N	N
C0402	FFPE	male	Non–Small-Cell Lung Cancer	LUAD	74	NA	smoker	N	N
C0403	FFPE	male	Non–Small-Cell Lung Cancer	LUAD	55	Ⅰ	NA	N	N
C0404	FFPE	female	Non–Small-Cell Lung Cancer	LUAD	49	NA	NA	N	N
C0405	peripheral blood	male	Non–Small-Cell Lung Cancer	LUAD	43	Ⅳ	NA	N	N
C0406	peripheral blood	female	Non–Small-Cell Lung Cancer	LUAD	42	Ⅳ	NA	N	N
C0407	FFPE	male	Non–Small-Cell Lung Cancer	LUSC	55	Ⅳ	NA	N	N
C0408	FFPE	male	Non–Small-Cell Lung Cancer	LUAD	67	NA	smoker	N	N
C0409	FFPE	male	Non–Small-Cell Lung Cancer	LUAD	82	Ⅳ	NA	N	N
C0410	FFPE	female	Non–Small-Cell Lung Cancer	LUAD	58	Ⅳ	NA	N	N
C0411	peripheral blood	female	Non–Small-Cell Lung Cancer	LUAD	62	Ⅳ	NA	N	N
C0412	FFPE	male	Non–Small-Cell Lung Cancer	LUAD	54	Ⅳ	NA	N	N
C0413	FFPE	male	Non–Small-Cell Lung Cancer	LUSC	71	Ⅰa	NA	N	N
C0414	peripheral blood	male	Non–Small-Cell Lung Cancer	LUAD	63	Ⅲ	NA	N	N
C0415	FFPE	female	Non–Small-Cell Lung Cancer	LUAD	55	Ⅲ	NA	N	N
C0416	peripheral blood	male	Non–Small-Cell Lung Cancer	LUAD	56	Ⅳ	NA	N	N
C0417	peripheral blood	male	Non–Small-Cell Lung Cancer	LUAD	60	Ⅳ	NA	N	N
C0418	FFPE	male	Non–Small-Cell Lung Cancer	LUAD	63	Ⅳ	Never	N	N
C0419	peripheral blood	male	Non–Small-Cell Lung Cancer	LUAD	63	Ⅳ	NA	N	N
C0420	FFPE	female	Non–Small-Cell Lung Cancer	LUAD	40	Ⅳ	NA	N	N
C0421	peripheral blood	male	Non–Small-Cell Lung Cancer	LUSC	87	NA	NA	N	N
C0422	peripheral blood	male	Non–Small-Cell Lung Cancer	LUAD	38	Ⅳ	NA	N	N
C0423	FFPE	male	Non–Small-Cell Lung Cancer	LUAD	52	NA	NA	N	N
C0424	peripheral blood	male	Non–Small-Cell Lung Cancer	LUAD	72	Ⅳ	NA	N	N
C0425	FFPE	male	Non–Small-Cell Lung Cancer	LUAD	61	Ⅳ	smoker	N	N
C0426	peripheral blood	male	Non–Small-Cell Lung Cancer	LUAD	62	Ⅳ	NA	N	N
C0427	peripheral blood	male	Non–Small-Cell Lung Cancer	LUSC	84	NA	NA	N	N
C0428	FFPE	female	Non–Small-Cell Lung Cancer	LUAD	62	Ⅲ	NA	N	N
C0429	peripheral blood	male	Non–Small-Cell Lung Cancer	LUAD	63	Ⅲ	NA	N	N
C0430	peripheral blood	female	Non–Small-Cell Lung Cancer	LUAD	65	Ⅳ	NA	N	N
C0431	FFPE	male	Non–Small-Cell Lung Cancer	LUSC	59	Ⅳ	NA	N	N
C0432	peripheral blood	male	Non–Small-Cell Lung Cancer	LUSC	44	Ⅳ	NA	N	N
C0433	peripheral blood	male	Non–Small-Cell Lung Cancer	LUAD	41	Ⅳ	NA	N	N
C0434	peripheral blood	male	Non–Small-Cell Lung Cancer	LUSC	69	Ⅳ	NA	N	N
C0435	peripheral blood	male	Non–Small-Cell Lung Cancer	LUAD	47	Ⅳ	NA	N	N
C0436	FFPE	female	Non–Small-Cell Lung Cancer	LUAD	40	NA	NA	N	N
C0437	FFPE	male	Non–Small-Cell Lung Cancer	LUAD	57	NA	smoker	N	N
C0438	peripheral blood	male	Non–Small-Cell Lung Cancer	LUSC	52	Ⅳ	NA	N	N
C0439	FFPE	male	Non–Small-Cell Lung Cancer	LUAD	67	Ⅳ	NA	N	N
C0440	peripheral blood	male	Non–Small-Cell Lung Cancer	LUAD	61	Ⅳ	NA	N	N
C0441	FFPE	female	Non–Small-Cell Lung Cancer	LUAD	81	Ⅲa	Never	N	N
C0442	FFPE	female	Non–Small-Cell Lung Cancer	LUAD	65	Ⅱb	Never	N	N
C0443	FFPE	male	Non–Small-Cell Lung Cancer	LUAD	70	Ⅱb	smoker	N	N
C0444	FFPE	male	Non–Small-Cell Lung Cancer	LUAD	58	Ⅱb	NA	N	N
C0445	FFPE	male	Non–Small-Cell Lung Cancer	LUAD	73	Ⅱb	Never	N	N
C0446	peripheral blood	male	Non–Small-Cell Lung Cancer	LUAD	46	Ⅳ	NA	N	N
C0447	pleural effusion	female	Non–Small-Cell Lung Cancer	LUAD	65	Ⅲ	NA	N	N
C0448	FFPE	female	Non–Small-Cell Lung Cancer	LUAD	69	Ⅲ	NA	N	N
C0449	peripheral blood	male	Non–Small-Cell Lung Cancer	LUAD	64	Ⅲ	NA	N	N
C0450	FFPE	male	Non–Small-Cell Lung Cancer	LUAD	68	Ⅳ	NA	N	N
C0451	pleural effusion	male	Non–Small-Cell Lung Cancer	LUAD	53	Ⅳ	NA	N	N
C0452	peripheral blood	male	Non–Small-Cell Lung Cancer	LUAD	49	NA	NA	N	N
C0453	peripheral blood	male	Non–Small-Cell Lung Cancer	LUSC	50	Ⅲ	NA	N	N
C0454	FFPE	male	Non–Small-Cell Lung Cancer	LUAD	41	Ⅰ	NA	N	N
C0455	peripheral blood	female	Non–Small-Cell Lung Cancer	LUSC	32	Ⅰ	NA	N	N
C0456	FFPE	male	Non–Small-Cell Lung Cancer	LUAD	62	Ⅰb	NA	N	N
C0457	FFPE	male	Non–Small-Cell Lung Cancer	LUAD	59	Ⅰ	NA	N	N
C0458	FFPE	male	Non–Small-Cell Lung Cancer	LUAD	58	Ⅳ	NA	N	N
C0459	FFPE	male	Non–Small-Cell Lung Cancer	LUAD	47	Ⅳ	NA	N	N
C0460	FFPE	male	Non–Small-Cell Lung Cancer	LUAD	68	Ⅳ	NA	N	N
C0461	FFPE	female	Non–Small-Cell Lung Cancer	LUAD	55	Ⅳ	NA	N	N
C0462	FFPE	male	Non–Small-Cell Lung Cancer	LUAD	67	Ⅳ	NA	N	N
C0463	FFPE	male	Non–Small-Cell Lung Cancer	LUAD	67	NA	NA	N	N
C0464	FFPE	male	Non–Small-Cell Lung Cancer	LUAD	44	Ⅳ	NA	N	N
C0465	peripheral blood	male	Non–Small-Cell Lung Cancer	LUAD	45	Ⅳ	NA	N	N
C0466	FFPE	male	Non–Small-Cell Lung Cancer	LUAD	64	NA	smoker	N	N
C0467	peripheral blood	female	Non–Small-Cell Lung Cancer	LUAD	55	Ⅳ	NA	N	N
C0468	peripheral blood	female	Non–Small-Cell Lung Cancer	LUAD	47	Ⅳ	NA	N	N
C0469	peripheral blood	male	Non–Small-Cell Lung Cancer	LUAD	60	Ⅳ	NA	N	N
C0470	peripheral blood	female	Non–Small-Cell Lung Cancer	LUAD	70	Ⅳ	NA	N	N
C0471	peripheral blood	male	Non–Small-Cell Lung Cancer	LUAD	63	Ⅲ	NA	N	N
C0472	peripheral blood	female	Non–Small-Cell Lung Cancer	LUAD	54	Ⅳ	NA	N	N
C0473	peripheral blood	female	Non–Small-Cell Lung Cancer	LUAD	56	Ⅳ	NA	N	N
C0474	FFPE	male	Non–Small-Cell Lung Cancer	LUAD	75	Ⅳ	NA	N	N
C0475	FFPE	male	Non–Small-Cell Lung Cancer	LUAD	NA	Ⅳ	NA	N	N
C0476	peripheral blood	female	Non–Small-Cell Lung Cancer	LUAD	52	Ⅳ	NA	N	N
C0477	peripheral blood	female	Non–Small-Cell Lung Cancer	LUAD	56	Ⅳ	NA	N	N
C0478	FFPE	female	Non–Small-Cell Lung Cancer	LUAD	77	Ⅳ	NA	N	N
C0479	peripheral blood	male	Non–Small-Cell Lung Cancer	LUSC	64	Ⅲ	NA	N	N
C0480	FFPE	male	Non–Small-Cell Lung Cancer	LUAD	60	Ⅲ	NA	N	N
C0481	FFPE	male	Non–Small-Cell Lung Cancer	LUAD	73	NA	smoker	N	N
C0482	FFPE	male	Non–Small-Cell Lung Cancer	LUAD	58	Ⅲ	NA	N	N
C0483	pleural effusion	male	Non–Small-Cell Lung Cancer	LUAD	60	Ⅳ	NA	N	N
C0484	peripheral blood	female	Non–Small-Cell Lung Cancer	LUAD	40	Ⅳ	NA	N	N
C0485	peripheral blood	female	Non–Small-Cell Lung Cancer	LUAD	56	Ⅳ	NA	N	N
C0486	FFPE	male	Non–Small-Cell Lung Cancer	LUAD	50	Ⅲ	NA	N	N
C0487	FFPE	male	Non–Small-Cell Lung Cancer	LUAD	61	Ⅳ	NA	N	N
C0488	peripheral blood	male	Non–Small-Cell Lung Cancer	LUSC	65	Ⅲ	NA	N	N
C0489	peripheral blood	male	Non–Small-Cell Lung Cancer	LUAD	64	Ⅳ	NA	N	N
C0490	FFPE	male	Non–Small-Cell Lung Cancer	LUAD	59	Ⅰa	NA	N	N
C0491	FFPE	male	Non–Small-Cell Lung Cancer	LUAD	61	NA	NA	N	N
C0492	peripheral blood	female	Non–Small-Cell Lung Cancer	LUAD	76	Ⅳ	NA	N	N
C0493	peripheral blood	male	Non–Small-Cell Lung Cancer	LUAD	53	NA	NA	N	N
C0494	peripheral blood	female	Non–Small-Cell Lung Cancer	LUAD	65	Ⅳ	NA	N	N
C0495	peripheral blood	male	Non–Small-Cell Lung Cancer	LUAD	58	Ⅳ	NA	N	N
C0496	FFPE	male	Non–Small-Cell Lung Cancer	LUAD	64	Ⅲ	NA	N	N
C0497	pleural effusion	male	Non–Small-Cell Lung Cancer	LUSC	76	Ⅳ	NA	N	N
C0498	peripheral blood	female	Non–Small-Cell Lung Cancer	LUAD	54	Ⅳ	NA	N	N
C0499	peripheral blood	male	Non–Small-Cell Lung Cancer	LUSC	72	Ⅳ	NA	N	N
C0500	FFPE	male	Non–Small-Cell Lung Cancer	LUSC	68	Ⅲ	NA	N	N
C0501	FFPE	female	Non–Small-Cell Lung Cancer	LUAD	85	Ⅳ	Never	N	N
C0502	peripheral blood	male	Non–Small-Cell Lung Cancer	LUAD	71	Ⅳ	NA	N	N
C0503	peripheral blood	male	Non–Small-Cell Lung Cancer	LUSC	70	Ⅳ	NA	N	N
C0504	FFPE	female	Non–Small-Cell Lung Cancer	LUAD	66	Ⅳ	NA	N	N
C0505	FFPE	female	Non–Small-Cell Lung Cancer	LUAD	69	NA	NA	N	N
C0506	peripheral blood	female	Non–Small-Cell Lung Cancer	LUAD	62	Ⅳ	Never	N	N
C0507	pleural effusion	male	Non–Small-Cell Lung Cancer	LUAD	53	NA	NA	N	N
C0508	FFPE	male	Non–Small-Cell Lung Cancer	LUAD	NA	NA	NA	N	N
C0509	FFPE	male	Non–Small-Cell Lung Cancer	LUAD	45	Ⅲ	NA	N	N
C0510	peripheral blood	male	Non–Small-Cell Lung Cancer	LUAD	69	Ⅳ	NA	N	N
C0511	peripheral blood	female	Non–Small-Cell Lung Cancer	LUAD	60	Ⅳ	NA	N	N
C0512	peripheral blood	male	Non–Small-Cell Lung Cancer	LUAD	45	Ⅳ	NA	N	N
C0513	peripheral blood	male	Non–Small-Cell Lung Cancer	LUAD	65	Ⅳ	NA	N	N
C0514	FFPE	male	Non–Small-Cell Lung Cancer	LUAD	67	NA	smoker	N	N
C0515	peripheral blood	male	Non–Small-Cell Lung Cancer	LUAD	71	Ⅱb	smoker	N	N
C0516	FFPE	female	Non–Small-Cell Lung Cancer	LUAD	49	Ⅳ	Never	N	N
C0517	FFPE	female	Non–Small-Cell Lung Cancer	LUAD	52	Ⅳ	NA	N	N
C0518	peripheral blood	male	Non–Small-Cell Lung Cancer	LUAD	56	Ⅳ	NA	N	N
C0519	FFPE	female	Non–Small-Cell Lung Cancer	Lymphoepithelioid carcinoma	60	NA	NA	N	N
C0520	peripheral blood	female	Non–Small-Cell Lung Cancer	LUAD	70	Ⅳ	NA	N	N
C0521	peripheral blood	male	Non–Small-Cell Lung Cancer	LUAD	59	Ⅳ	NA	N	N
C0522	FFPE	female	Non–Small-Cell Lung Cancer	Lymphoepithelioid carcinoma	55	Ⅳ	NA	N	N
C0523	FFPE	female	Non–Small-Cell Lung Cancer	LUAD	78	Ⅳ	Never	N	N
C0524	FFPE	female	Non–Small-Cell Lung Cancer	LUAD	66	Ⅳ	NA	N	N
C0525	FFPE	female	Non–Small-Cell Lung Cancer	LUAD	40	Ⅳ	Never	N	N
C0526	peripheral blood	male	Non–Small-Cell Lung Cancer	LUAD	82	Ⅳ	NA	N	N
C0527	FFPE	male	Non–Small-Cell Lung Cancer	LUAD	58	Ⅳ	smoker	N	N
C0528	FFPE	male	Non–Small-Cell Lung Cancer	LUAD	73	Ⅱ	NA	N	N
C0529	peripheral blood	female	Non–Small-Cell Lung Cancer	LUAD	63	Ⅳ	NA	N	N
C0530	FFPE	female	Non–Small-Cell Lung Cancer	LUAD	37	NA	NA	N	N
C0531	peripheral blood	male	Non–Small-Cell Lung Cancer	LUAD	70	Ⅳ	NA	N	N
C0532	FFPE	male	Non–Small-Cell Lung Cancer	LUSC	70	NA	NA	N	N
C0533	pleural effusion	male	Non–Small-Cell Lung Cancer	LUAD	51	Ⅳ	NA	N	N
C0534	peripheral blood	male	Non–Small-Cell Lung Cancer	LUAD	53	Ⅳ	NA	N	N
C0535	peripheral blood	male	Non–Small-Cell Lung Cancer	LUAD	57	Ⅳ	NA	N	N
C0536	peripheral blood	female	Non–Small-Cell Lung Cancer	LUAD	42	Ⅳ	NA	N	N
C0537	peripheral blood	female	Non–Small-Cell Lung Cancer	LUAD	37	Ⅳ	NA	N	N
C0538	peripheral blood	male	Non–Small-Cell Lung Cancer	LUAD	56	Ⅳ	NA	N	N
C0539	peripheral blood	female	Non–Small-Cell Lung Cancer	LUAD	58	Ⅳ	NA	N	N
C0540	FFPE	male	Non–Small-Cell Lung Cancer	LUAD	50	Ⅳ	NA	N	N
C0541	peripheral blood	male	Non–Small-Cell Lung Cancer	LUAD	45	Ⅳ	NA	N	N
C0542	peripheral blood	female	Non–Small-Cell Lung Cancer	LUAD	78	Ⅳ	NA	N	N
C0543	peripheral blood	female	Non–Small-Cell Lung Cancer	LUAD	80	Ⅳ	NA	N	N
C0544	peripheral blood	female	Non–Small-Cell Lung Cancer	LUAD	44	Ⅳ	NA	N	N
C0545	FFPE	female	Non–Small-Cell Lung Cancer	LUAD	46	Ⅳ	NA	N	N
C0546	FFPE	female	Non–Small-Cell Lung Cancer	LUAD	59	Ⅳ	NA	N	N
C0547	FFPE	female	Non–Small-Cell Lung Cancer	LUAD	53	NA	NA	N	N
C0548	FFPE	male	Non–Small-Cell Lung Cancer	LUAD	59	Ⅳ	NA	N	N
C0549	FFPE	female	Non–Small-Cell Lung Cancer	LUAD	NA	NA	NA	N	N
C0550	FFPE	female	Non–Small-Cell Lung Cancer	LUAD	49	NA	NA	N	N
C0551	peripheral blood	male	Non–Small-Cell Lung Cancer	LUAD	50	Ⅳ	NA	N	N
C0552	FFPE	male	Non–Small-Cell Lung Cancer	LUAD	60	Ⅳ	NA	N	N
C0553	FFPE	male	Non–Small-Cell Lung Cancer	LUAD	48	Ⅳ	NA	N	N
C0554	FFPE	male	Non–Small-Cell Lung Cancer	LUAD	60	Ⅳ	NA	N	N
C0555	FFPE	male	Non–Small-Cell Lung Cancer	LUSC	51	Ⅳ	NA	N	N
C0556	FFPE	female	Non–Small-Cell Lung Cancer	LUAD	38	Ⅳ	NA	N	N
C0557	FFPE	female	Non–Small-Cell Lung Cancer	LUAD	53	Ⅳ	NA	N	N
C0558	FFPE	female	Non–Small-Cell Lung Cancer	LUAD	47	Ⅲ	NA	N	N
C0559	FFPE	female	Non–Small-Cell Lung Cancer	LUAD	59	Ⅳ	NA	N	N
C0560	peripheral blood	female	Non–Small-Cell Lung Cancer	LUAD	49	Ⅳ	NA	N	N
C0561	FFPE	male	Non–Small-Cell Lung Cancer	LUAD	64	Ⅳ	NA	N	N
C0562	FFPE	male	Non–Small-Cell Lung Cancer	LUAD	71	Ⅳ	NA	N	N
C0563	FFPE	female	Non–Small-Cell Lung Cancer	LUSC	63	Ⅳ	NA	N	N
C0564	FFPE	male	Non–Small-Cell Lung Cancer	LUAD	53	Ⅳ	NA	N	N
C0565	FFPE	female	Non–Small-Cell Lung Cancer	LUAD	48	Ⅳ	NA	N	N
C0566	FFPE	male	Non–Small-Cell Lung Cancer	LUAD	47	Ⅳ	NA	N	N
C0567	FFPE	male	Non–Small-Cell Lung Cancer	LUAD	50	Ⅳ	NA	N	N
C0568	FFPE	male	Non–Small-Cell Lung Cancer	LUAD	72	Ⅲ	NA	N	N
C0569	pleural effusion	male	Non–Small-Cell Lung Cancer	LUAD	78	Ⅳ	NA	N	N
C0570	peripheral blood	female	Non–Small-Cell Lung Cancer	LUSC	70	Ⅳ	NA	N	N
C0571	FFPE	female	Non–Small-Cell Lung Cancer	LUAD	46	Ⅳ	NA	N	N
C0572	FFPE	female	Non–Small-Cell Lung Cancer	LUAD	73	Ⅲ	NA	N	N
C0573	FFPE	female	Non–Small-Cell Lung Cancer	LUAD	64	Ⅳ	NA	N	N
C0574	peripheral blood	female	Non–Small-Cell Lung Cancer	LUAD	49	Ⅳ	NA	N	N
C0575	peripheral blood	female	Non–Small-Cell Lung Cancer	LUSC	36	Ⅳ	NA	N	N
C0576	FFPE	male	Non–Small-Cell Lung Cancer	LUAD	61	NA	NA	N	N
C0577	FFPE	male	Non–Small-Cell Lung Cancer	LUAD	45	NA	NA	N	N
C0578	pleural effusion	male	Non–Small-Cell Lung Cancer	LUAD	75	Ⅳ	NA	N	N
C0579	peripheral blood	female	Non–Small-Cell Lung Cancer	LUAD	56	Ⅳ	NA	N	N
C0580	peripheral blood	female	Non–Small-Cell Lung Cancer	LUAD	60	Ⅳ	NA	N	N
C0581	FFPE	male	Non–Small-Cell Lung Cancer	LUAD	61	Ⅳ	NA	N	N
C0582	peripheral blood	female	Non–Small-Cell Lung Cancer	LUAD	68	Ⅳ	NA	N	N
C0583	FFPE	male	Non–Small-Cell Lung Cancer	LUAD	59	Ⅳ	NA	N	N
C0584	FFPE	male	Non–Small-Cell Lung Cancer	LUAD	45	Ⅳ	NA	N	N
C0585	peripheral blood	female	Non–Small-Cell Lung Cancer	LUAD	72	Ⅳ	NA	N	N
C0586	FFPE	male	Non–Small-Cell Lung Cancer	LUSC	70	Ⅳ	NA	N	N
C0587	FFPE	female	Non–Small-Cell Lung Cancer	LUAD	38	NA	Never	N	N
C0588	FFPE	male	Non–Small-Cell Lung Cancer	LUSC	63	NA	NA	N	N
C0589	FFPE	male	Non–Small-Cell Lung Cancer	LUAD	60	NA	NA	N	N
C0590	FFPE	female	Non–Small-Cell Lung Cancer	LUAD	64	NA	NA	N	N
C0591	pleural effusion	male	Non–Small-Cell Lung Cancer	LUAD	52	Ⅳ	NA	N	N
C0592	FFPE	male	Non–Small-Cell Lung Cancer	LUSC	59	NA	NA	N	N
C0593	peripheral blood	male	Non–Small-Cell Lung Cancer	LUAD	60	Ⅳ	NA	N	N
C0594	peripheral blood	male	Non–Small-Cell Lung Cancer	LUAD	56	Ⅳ	NA	N	N
C0595	peripheral blood	female	Non–Small-Cell Lung Cancer	LUAD	66	Ⅳ	NA	N	N
C0596	peripheral blood	female	Non–Small-Cell Lung Cancer	LUAD	53	Ⅳ	NA	N	N
C0597	peripheral blood	female	Non–Small-Cell Lung Cancer	LUAD	51	Ⅳ	NA	N	N
C0598	peripheral blood	male	Non–Small-Cell Lung Cancer	LUSC	50	Ⅳ	NA	N	N
C0599	peripheral blood	female	Non–Small-Cell Lung Cancer	LUAD	51	Ⅳ	NA	N	N
C0600	peripheral blood	male	Non–Small-Cell Lung Cancer	LUAD	64	Ⅳ	NA	N	N
C0601	FFPE	female	Non–Small-Cell Lung Cancer	LUAD	39	Ⅳ	NA	N	N
C0602	peripheral blood	male	Non–Small-Cell Lung Cancer	LUAD	72	Ⅳ	NA	N	N
C0603	peripheral blood	female	Non–Small-Cell Lung Cancer	LUAD	66	Ⅳ	NA	N	N
C0604	pleural effusion	female	Non–Small-Cell Lung Cancer	LUAD	53	Ⅳ	NA	N	N
C0605	peripheral blood	female	Non–Small-Cell Lung Cancer	LUAD	75	Ⅳ	NA	N	N
C0606	FFPE	male	Non–Small-Cell Lung Cancer	LUAD	47	Ⅳ	NA	N	N
C0607	peripheral blood	female	Non–Small-Cell Lung Cancer	LUAD	70	Ⅳ	NA	N	N
C0608	peripheral blood	female	Non–Small-Cell Lung Cancer	LUAD	39	Ⅳ	NA	N	N
C0609	peripheral blood	male	Non–Small-Cell Lung Cancer	LUAD	67	Ⅳ	NA	N	N
C0610	peripheral blood	male	Non–Small-Cell Lung Cancer	LUSC	69	Ⅳ	NA	N	N
C0611	FFPE	female	Non–Small-Cell Lung Cancer	LUAD	78	Ⅱ	NA	N	N
C0612	peripheral blood	female	Non–Small-Cell Lung Cancer	LUAD	52	Ⅳ	NA	N	N
C0613	pleural effusion	male	Non–Small-Cell Lung Cancer	LUAD	44	Ⅳ	NA	N	N
C0614	pleural effusion	male	Non–Small-Cell Lung Cancer	LUAD	47	Ⅳ	NA	N	N
C0615	peripheral blood	female	Non–Small-Cell Lung Cancer	LUAD	44	Ⅳ	NA	N	N
C0616	FFPE	male	Non–Small-Cell Lung Cancer	LUAD	54	Ⅳ	NA	N	N
C0617	FFPE	male	Non–Small-Cell Lung Cancer	LUAD	66	Ⅲ	NA	N	N
C0618	FFPE	female	Non–Small-Cell Lung Cancer	LUAD	54	Ⅳ	NA	N	N
C0619	FFPE	female	Non–Small-Cell Lung Cancer	LUAD	44	Ⅳ	NA	N	N
C0620	FFPE	male	Non–Small-Cell Lung Cancer	LUAD	35	Ⅳ	NA	N	N
C0621	pleural effusion	male	Non–Small-Cell Lung Cancer	LUAD	71	Ⅳ	NA	N	N
C0622	FFPE	male	Non–Small-Cell Lung Cancer	LUAD	47	Ⅳ	NA	N	N
C0623	FFPE	female	Non–Small-Cell Lung Cancer	LUAD	68	Ⅲ	NA	N	N
C0624	FFPE	male	Non–Small-Cell Lung Cancer	LUAD	72	Ⅳ	NA	N	N
C0625	FFPE	male	Non–Small-Cell Lung Cancer	LUAD	75	Ⅳ	NA	N	N
C0626	peripheral blood	male	Non–Small-Cell Lung Cancer	LUAD	71	Ⅳ	NA	N	N
C0627	FFPE	female	Non–Small-Cell Lung Cancer	LUAD	64	Ⅳ	Never	N	N
C0628	pleural effusion	male	Non–Small-Cell Lung Cancer	LUAD	68	Ⅳ	NA	N	N
C0629	peripheral blood	female	Non–Small-Cell Lung Cancer	LUAD	43	Ⅳ	NA	N	N
C0630	FFPE	female	Non–Small-Cell Lung Cancer	LUAD	43	Ⅱa	Never	N	N
C0631	CSF	female	Non–Small-Cell Lung Cancer	LUAD	58	Ⅳ	NA	N	N
C0632	peripheral blood	female	Non–Small-Cell Lung Cancer	LUAD	54	Ⅳ	NA	N	N
C0633	FFPE	male	Non–Small-Cell Lung Cancer	LUAD	54	Ⅱ	NA	N	N
C0634	FFPE	female	Non–Small-Cell Lung Cancer	LUAD	51	Ⅳ	NA	N	N
C0635	peripheral blood	male	Non–Small-Cell Lung Cancer	LUAD	74	Ⅳ	smoker	N	N
C0636	FFPE	male	Non–Small-Cell Lung Cancer	LUAD	49	Ⅱa	smoker	N	N
C0637	FFPE	female	Non–Small-Cell Lung Cancer	LUAD	69	Ⅰ	Never	N	N
C0638	FFPE	female	Non–Small-Cell Lung Cancer	LUAD	67	Ⅲa	Never	N	N
C0639	FFPE	female	Non–Small-Cell Lung Cancer	LUAD	65	Ⅰ	NA	N	N
C0640	FFPE	male	Non–Small-Cell Lung Cancer	LUAD	54	Ⅱ	NA	N	N
C0641	peripheral blood	male	Non–Small-Cell Lung Cancer	LUAD	59	NA	smoker	N	N
C0642	peripheral blood	male	Non–Small-Cell Lung Cancer	LUAD	46	Ⅳ	NA	N	N
C0643	FFPE	male	Non–Small-Cell Lung Cancer	LUAD	60	Ⅳ	NA	N	N
C0644	pleural effusion	male	Non–Small-Cell Lung Cancer	LUAD	82	Ⅳ	NA	N	N
C0645	FFPE	female	Non–Small-Cell Lung Cancer	LUAD	65	NA	Never	N	N
C0646	FFPE	female	Non–Small-Cell Lung Cancer	LUAD	16	NA	Never	N	N
C0647	peripheral blood	male	Non–Small-Cell Lung Cancer	LUAD	52	Ⅳ	smoker	N	N
C0648	peripheral blood	female	Non–Small-Cell Lung Cancer	LUAD	67	Ⅳ	Never	N	N
C0649	FFPE	male	Non–Small-Cell Lung Cancer	LUAD	45	Ⅳ	NA	N	N
C0650	peripheral blood	female	Non–Small-Cell Lung Cancer	LUAD	59	Ⅳ	NA	N	N
C0651	FFPE	male	Non–Small-Cell Lung Cancer	LUAD	19	NA	NA	N	N
C0652	peripheral blood	male	Non–Small-Cell Lung Cancer	LUSC	61	Ⅳ	NA	N	N
C0653	FFPE	female	Non–Small-Cell Lung Cancer	LUAD	54	NA	NA	N	N
C0654	pleural effusion	female	Non–Small-Cell Lung Cancer	LUAD	58	Ⅳ	Never	N	N
C0655	FFPE	male	Non–Small-Cell Lung Cancer	LUAD	44	Ⅳ	NA	N	N
C0656	peripheral blood	male	Non–Small-Cell Lung Cancer	LUAD	57	Ⅳ	NA	N	N
C0657	FFPE	male	Non–Small-Cell Lung Cancer	LUSC	76	Ⅳ	NA	N	N
C0658	FFPE	female	Non–Small-Cell Lung Cancer	LUAD	56	Ⅱ	NA	N	N
C0659	FFPE	female	Non–Small-Cell Lung Cancer	LUAD	43	NA	NA	N	N
C0660	FFPE	female	Non–Small-Cell Lung Cancer	LUAD	53	Ⅲb	Never	N	N
C0661	FFPE	female	Non–Small-Cell Lung Cancer	LUAD	42	Ⅳ	NA	N	N
C0662	FFPE	female	Non–Small-Cell Lung Cancer	LUAD	72	Ⅳ	NA	N	N
C0663	FFPE	male	Non–Small-Cell Lung Cancer	LUAD	64	Ⅱb	smoker	N	N
C0664	FFPE	female	Non–Small-Cell Lung Cancer	LUAD	71	Ⅱa	Never	N	N
C0665	FFPE	female	Non–Small-Cell Lung Cancer	LUAD	45	Ⅰb	Never	N	N
C0666	peripheral blood	male	Non–Small-Cell Lung Cancer	LUSC	70	Ⅲ	Never	N	N
C0667	peripheral blood	female	Non–Small-Cell Lung Cancer	LUAD	47	Ⅳ	NA	N	N
C0668	peripheral blood	female	Non–Small-Cell Lung Cancer	LUAD	52	Ⅳ	NA	N	N
C0669	FFPE	male	Non–Small-Cell Lung Cancer	LUAD	47	Ⅳ	smoker	N	N
C0670	FFPE	male	Non–Small-Cell Lung Cancer	LUAD	52	Ⅱa	smoker	N	N
C0671	FFPE	male	Non–Small-Cell Lung Cancer	LUAD	67	NA	NA	N	N
C0672	FFPE	male	Non–Small-Cell Lung Cancer	LUSC	61	Ⅲ	NA	N	N
C0673	peripheral blood	male	Non–Small-Cell Lung Cancer	LUAD	43	Ⅳ	NA	N	N
C0674	peripheral blood	male	Non–Small-Cell Lung Cancer	LUAD	50	Ⅳ	NA	N	N
C0675	FFPE	female	Non–Small-Cell Lung Cancer	LUAD	35	Ⅳ	NA	N	N
C0676	FFPE	female	Non–Small-Cell Lung Cancer	LUAD	54	Ⅳ	NA	N	N
C0677	FFPE	male	Non–Small-Cell Lung Cancer	LUSC	79	Ⅳ	NA	N	N
C0678	peripheral blood	male	Non–Small-Cell Lung Cancer	LUSC	73	Ⅲ	NA	N	N
C0679	FFPE	male	Non–Small-Cell Lung Cancer	LUAD	68	Ⅲ	NA	N	N
C0680	FFPE	male	Non–Small-Cell Lung Cancer	LUAD	60	Ⅳ	NA	N	N
C0681	FFPE	male	Non–Small-Cell Lung Cancer	LUAD	66	Ⅳ	smoker	N	N
C0682	FFPE	male	Non–Small-Cell Lung Cancer	LUAD	69	Ⅳ	NA	N	N
C0683	FFPE	female	Non–Small-Cell Lung Cancer	LUSC	64	Ⅳ	NA	N	N
C0684	FFPE	male	Non–Small-Cell Lung Cancer	LUAD	55	NA	NA	N	N
C0685	FFPE	male	Non–Small-Cell Lung Cancer	LUAD	38	NA	NA	N	N
C0686	FFPE	male	Non–Small-Cell Lung Cancer	LUSC	67	NA	NA	N	N
C0687	peripheral blood	male	Non–Small-Cell Lung Cancer	LUAD	60	Ⅳ	NA	N	N
C0688	peripheral blood	male	Non–Small-Cell Lung Cancer	LUAD	51	Ⅳ	NA	N	N
C0689	peripheral blood	female	Non–Small-Cell Lung Cancer	LUAD	58	Ⅳ	NA	N	N
C0690	pleural effusion	female	Non–Small-Cell Lung Cancer	LUAD	40	Ⅳ	NA	N	N
C0691	peripheral blood	female	Non–Small-Cell Lung Cancer	LUAD	50	Ⅳ	NA	N	N
C0692	peripheral blood	male	Non–Small-Cell Lung Cancer	LUAD	65	Ⅳ	NA	N	N
C0693	peripheral blood	female	Non–Small-Cell Lung Cancer	LUAD	60	Ⅳ	NA	N	N
C0694	peripheral blood	female	Non–Small-Cell Lung Cancer	LUAD	59	Ⅳ	NA	N	N
C0695	peripheral blood	male	Non–Small-Cell Lung Cancer	LUAD	53	Ⅳ	NA	N	N
C0696	FFPE	male	Non–Small-Cell Lung Cancer	LUSC	71	NA	NA	N	N
C0697	FFPE	male	Non–Small-Cell Lung Cancer	LUAD	64	Ⅲ	NA	N	N
C0698	FFPE	female	Non–Small-Cell Lung Cancer	LUAD	51	Ⅳ	NA	N	N
C0699	FFPE	male	Non–Small-Cell Lung Cancer	LUAD	70	Ⅳ	smoker	N	N
C0700	FFPE	female	Non–Small-Cell Lung Cancer	LUAD	69	Ⅳ	Never	N	N
C0701	FFPE	male	Non–Small-Cell Lung Cancer	LUAD	49	Ⅳ	smoker	N	N
C0702	FFPE	female	Non–Small-Cell Lung Cancer	LUAD	NA	NA	NA	N	N
C0703	peripheral blood	male	Non–Small-Cell Lung Cancer	LUAD	64	Ⅲ	NA	N	N
C0704	peripheral blood	male	Non–Small-Cell Lung Cancer	LUAD	75	Ⅳ	NA	N	N
C0705	peripheral blood	female	Non–Small-Cell Lung Cancer	LUAD	61	Ⅳ	NA	N	N
C0706	FFPE	male	Non–Small-Cell Lung Cancer	LUAD	46	Ⅳ	NA	N	N
C0707	FFPE	female	Non–Small-Cell Lung Cancer	LUAD	49	Ⅳ	NA	N	N
C0708	peripheral blood	female	Non–Small-Cell Lung Cancer	LUAD	60	Ⅲ	NA	N	N
C0709	FFPE	female	Non–Small-Cell Lung Cancer	LUAD	78	Ⅳ	NA	N	N
C0710	FFPE	male	Non–Small-Cell Lung Cancer	LUAD	51	Ⅳ	NA	N	N
C0711	peripheral blood	male	Non–Small-Cell Lung Cancer	LUAD	57	Ⅳ	NA	N	N
C0712	peripheral blood	female	Non–Small-Cell Lung Cancer	LUAD	76	Ⅳ	NA	N	N
C0713	peripheral blood	male	Non–Small-Cell Lung Cancer	LUAD	65	Ⅳ	NA	N	N
C0714	peripheral blood	male	Non–Small-Cell Lung Cancer	LUAD	58	Ⅲ	NA	N	N
C0715	peripheral blood	male	Non–Small-Cell Lung Cancer	LUSC	61	Ⅲ	NA	N	N
C0716	FFPE	male	Non–Small-Cell Lung Cancer	LUAD	55	Ⅳ	NA	N	N
C0717	FFPE	male	Non–Small-Cell Lung Cancer	LUAD	53	NA	NA	N	N
C0718	FFPE	male	Non–Small-Cell Lung Cancer	LUAD	83	Ⅳ	NA	N	N
C0719	FFPE	male	Non–Small-Cell Lung Cancer	LUAD	33	Ⅳ	smoker	N	N
C0720	peripheral blood	male	Non–Small-Cell Lung Cancer	LUAD	47	Ⅳ	NA	N	N
C0721	FFPE	male	Non–Small-Cell Lung Cancer	LUAD	62	Ⅳ	NA	N	N
C0722	FFPE	female	Non–Small-Cell Lung Cancer	LUAD	61	Ⅳ	NA	N	N
C0723	FFPE	male	Non–Small-Cell Lung Cancer	LUAD	49	Ⅳ	NA	N	N
C0724	FFPE	male	Non–Small-Cell Lung Cancer	LUAD	46	Ⅳ	NA	N	N
C0725	FFPE	female	Non–Small-Cell Lung Cancer	LUAD	47	Ⅳ	NA	N	N
C0726	FFPE	female	Non–Small-Cell Lung Cancer	LUAD	79	Ⅲb	Never	N	N
C0727	FFPE	female	Non–Small-Cell Lung Cancer	LUAD	45	Ⅳ	Never	N	N
C0728	peripheral blood	male	Non–Small-Cell Lung Cancer	LUAD	58	NA	NA	N	N
C0729	peripheral blood	female	Non–Small-Cell Lung Cancer	LUSC	61	Ⅲ	NA	N	N
C0730	FFPE	male	Non–Small-Cell Lung Cancer	LUAD	59	Ⅳ	NA	N	N
C0731	FFPE	male	Non–Small-Cell Lung Cancer	LUAD	59	Ⅳ	smoker	N	N
C0732	FFPE	male	Non–Small-Cell Lung Cancer	LUAD	79	Ⅳ	NA	N	N
C0733	FFPE	male	Non–Small-Cell Lung Cancer	LUAD	53	Ⅳ	NA	N	N
C0734	FFPE	male	Non–Small-Cell Lung Cancer	LUAD	41	Ⅳ	NA	N	N
C0735	FFPE	male	Non–Small-Cell Lung Cancer	LUAD	56	Ⅳ	NA	N	N
C0736	FFPE	male	Non–Small-Cell Lung Cancer	LUAD	67	Ⅳ	Never	N	N
C0737	FFPE	male	Non–Small-Cell Lung Cancer	LUSC	77	NA	NA	N	N
C0738	FFPE	female	Non–Small-Cell Lung Cancer	LUAD	46	Ⅳ	NA	N	N
C0739	FFPE	female	Non–Small-Cell Lung Cancer	LUAD	43	Ⅳ	NA	N	N
C0740	peripheral blood	female	Non–Small-Cell Lung Cancer	LUAD	44	Ⅳ	NA	N	N
C0741	FFPE	male	Non–Small-Cell Lung Cancer	LUSC	79	NA	NA	N	N
C0742	peripheral blood	female	Non–Small-Cell Lung Cancer	LUAD	60	Ⅳ	NA	N	N
C0743	peripheral blood	female	Non–Small-Cell Lung Cancer	LUAD	48	Ⅳ	NA	N	N
C0744	peripheral blood	male	Non–Small-Cell Lung Cancer	LUAD	62	Ⅲ	NA	N	N
C0745	FFPE	female	Non–Small-Cell Lung Cancer	LUAD	53	NA	Never	N	N
C0746	peripheral blood	female	Non–Small-Cell Lung Cancer	LUAD	49	Ⅳ	NA	N	N
C0747	pleural effusion	female	Non–Small-Cell Lung Cancer	LUAD	59	Ⅳ	NA	N	N
C0748	FFPE	male	Non–Small-Cell Lung Cancer	LUAD	69	Ⅳ	NA	N	N
C0749	FFPE	female	Non–Small-Cell Lung Cancer	LUAD	65	NA	NA	N	N
C0750	peripheral blood	female	Non–Small-Cell Lung Cancer	LUAD	47	Ⅳ	NA	N	N
C0751	FFPE	male	Non–Small-Cell Lung Cancer	LUSC	64	NA	NA	N	N
C0752	peripheral blood	male	Non–Small-Cell Lung Cancer	LUAD	46	Ⅳ	NA	N	N
C0753	FFPE	male	Non–Small-Cell Lung Cancer	LUAD	71	NA	NA	N	N
C0754	FFPE	female	Non–Small-Cell Lung Cancer	LUAD	56	NA	NA	N	N
C0755	FFPE	male	Non–Small-Cell Lung Cancer	LUAD	63	Ⅲ	NA	N	N
C0756	FFPE	female	Non–Small-Cell Lung Cancer	LUAD	50	NA	NA	N	N
C0757	FFPE	male	Non–Small-Cell Lung Cancer	LUSC	54	NA	NA	N	N
C0758	FFPE	female	Non–Small-Cell Lung Cancer	LUAD	51	Ⅰ	NA	N	N
C0759	FFPE	female	Non–Small-Cell Lung Cancer	LUAD	64	NA	NA	N	N
C0760	FFPE	male	Non–Small-Cell Lung Cancer	LUSC	64	NA	NA	N	N
C0761	peripheral blood	male	Non–Small-Cell Lung Cancer	LUAD	66	NA	NA	N	N
C0762	FFPE	female	Non–Small-Cell Lung Cancer	LUAD	53	Ⅱb	NA	N	N
C0763	FFPE	male	Non–Small-Cell Lung Cancer	LUAD	62	NA	NA	N	N
C0764	FFPE	male	Non–Small-Cell Lung Cancer	LUAD	65	NA	NA	N	N
C0765	FFPE	female	Non–Small-Cell Lung Cancer	LUAD	48	NA	NA	N	N
C0766	FFPE	female	Non–Small-Cell Lung Cancer	LUAD	62	NA	NA	N	N
C0767	FFPE	male	Non–Small-Cell Lung Cancer	LUAD	64	NA	NA	N	N
C0768	FFPE	male	Non–Small-Cell Lung Cancer	LUAD	46	Ⅳ	Never	N	N
C0769	FFPE	male	Non–Small-Cell Lung Cancer	LUSC	57	Ⅳ	Never	N	N
C0770	FFPE	female	Non–Small-Cell Lung Cancer	LUAD	61	Ⅲ	NA	N	N
C0771	peripheral blood	male	Non–Small-Cell Lung Cancer	LUAD	68	Ⅲ	NA	N	N
C0772	FFPE	female	Non–Small-Cell Lung Cancer	LUAD	63	Ⅳ	Never	N	N
C0773	FFPE	female	Non–Small-Cell Lung Cancer	LUAD	51	NA	NA	N	N
C0774	peripheral blood	male	Non–Small-Cell Lung Cancer	LUAD	50	Ⅳ	NA	N	N
C0775	peripheral blood	female	Non–Small-Cell Lung Cancer	LUAD	60	Ⅳ	NA	N	N
C0776	peripheral blood	female	Non–Small-Cell Lung Cancer	LUAD	68	Ⅳ	NA	N	N
C0777	peripheral blood	female	Non–Small-Cell Lung Cancer	LUAD	45	Ⅳ	NA	N	N
C0778	peripheral blood	female	Non–Small-Cell Lung Cancer	LUAD	47	Ⅲ	NA	N	N
C0779	peripheral blood	male	Non–Small-Cell Lung Cancer	LUAD	52	Ⅳ	NA	N	N
C0780	peripheral blood	male	Non–Small-Cell Lung Cancer	LUAD	57	Ⅳ	NA	N	N
C0781	peripheral blood	male	Non–Small-Cell Lung Cancer	LUAD	57	Ⅳ	NA	N	N
C0782	peripheral blood	male	Non–Small-Cell Lung Cancer	LUAD	45	Ⅳ	NA	N	N
C0783	peripheral blood	female	Non–Small-Cell Lung Cancer	LUAD	49	Ⅲ	NA	N	N
C0784	peripheral blood	male	Non–Small-Cell Lung Cancer	LUAD	75	Ⅳ	NA	N	N
C0785	peripheral blood	female	Non–Small-Cell Lung Cancer	LUAD	55	Ⅳ	NA	N	N
C0786	FFPE	male	Non–Small-Cell Lung Cancer	LUAD	64	NA	NA	N	N
C0787	peripheral blood	female	Non–Small-Cell Lung Cancer	LUAD	NA	Ⅳ	NA	N	N
C0788	FFPE	female	Non–Small-Cell Lung Cancer	LUAD	63	Ⅳ	NA	N	N
C0789	FFPE	female	Non–Small-Cell Lung Cancer	LUAD	60	Ⅳ	NA	N	N
C0790	FFPE	female	Non–Small-Cell Lung Cancer	LUAD	36	Ⅳ	NA	N	N
C0791	pleural effusion	female	Non–Small-Cell Lung Cancer	LUAD	63	Ⅳ	NA	N	N
C0792	pleural effusion	male	Non–Small-Cell Lung Cancer	LUAD	58	Ⅳ	NA	N	N
C0793	FFPE	female	Non–Small-Cell Lung Cancer	LUAD	55	Ⅳ	NA	N	N
C0794	peripheral blood	female	Non–Small-Cell Lung Cancer	LUAD	76	NA	NA	N	N
C0795	peripheral blood	female	Small-Cell Lung Cancer	SCLC	44	Ⅳ	NA	N	N
C0796	peripheral blood	male	Non–Small-Cell Lung Cancer	LUSC	60	Ⅳ	NA	N	N
C0797	FFPE	male	Non–Small-Cell Lung Cancer	LUAD	60	NA	NA	N	N
C0798	FFPE	male	Non–Small-Cell Lung Cancer	LUAD	63	Ⅳ	NA	N	N
C0799	peripheral blood	male	Non–Small-Cell Lung Cancer	LUAD	65	Ⅳ	NA	N	N
C0800	peripheral blood	male	Non–Small-Cell Lung Cancer	LUAD	52	Ⅳ	NA	N	N
C0801	FFPE	female	Non–Small-Cell Lung Cancer	LUAD	65	Ⅳ	NA	N	N
C0802	FFPE	male	Non–Small-Cell Lung Cancer	LUAD	54	Ⅳ	NA	N	N
C0803	peripheral blood	female	Non–Small-Cell Lung Cancer	LUAD	51	Ⅳ	NA	N	N
C0804	pericardial effusion	male	Non–Small-Cell Lung Cancer	LUAD	58	Ⅳ	NA	N	N
C0805	peripheral blood	male	Non–Small-Cell Lung Cancer	LUAD	38	Ⅳ	NA	N	N
C0806	FFPE	male	Non–Small-Cell Lung Cancer	LUAD	64	NA	smoker	N	N
C0807	FFPE	male	Non–Small-Cell Lung Cancer	LUAD	40	Ⅳ	NA	N	N
C0808	FFPE	female	Non–Small-Cell Lung Cancer	LUAD	66	NA	NA	N	N
C0809	FFPE	male	Non–Small-Cell Lung Cancer	LUAD	41	Ⅳ	NA	N	N
C0810	FFPE	female	Non–Small-Cell Lung Cancer	LUAD	63	Ⅲ	NA	N	N
C0811	peripheral blood	male	Non–Small-Cell Lung Cancer	LUAD	37	Ⅳ	NA	N	N
C0812	peripheral blood	female	Non–Small-Cell Lung Cancer	LUAD	77	Ⅳ	NA	N	N
C0813	pleural effusion	male	Non–Small-Cell Lung Cancer	LUAD	54	Ⅳ	NA	N	N
C0814	FFPE	male	Non–Small-Cell Lung Cancer	LUSC	81	Ⅲ	NA	N	N
C0815	peripheral blood	male	Non–Small-Cell Lung Cancer	LUAD	60	Ⅳ	NA	N	N
C0816	FFPE	male	Non–Small-Cell Lung Cancer	LUSC	74	Ⅳ	NA	N	N
C0817	FFPE	male	Non–Small-Cell Lung Cancer	LUAD	46	NA	NA	N	N
C0818	peripheral blood	male	Non–Small-Cell Lung Cancer	LUAD	43	NA	NA	N	N
C0819	peripheral blood	male	Non–Small-Cell Lung Cancer	LUAD	57	Ⅳ	NA	N	N
C0820	peripheral blood	female	Non–Small-Cell Lung Cancer	LUAD	56	Ⅳ	NA	N	N
C0821	peripheral blood	female	Non–Small-Cell Lung Cancer	LUAD	57	Ⅳ	NA	N	N
C0822	FFPE	male	Non–Small-Cell Lung Cancer	LUAD	53	Ⅳ	NA	N	N
C0823	peripheral blood	female	Non–Small-Cell Lung Cancer	LUAD	46	Ⅳ	NA	N	N
C0824	peripheral blood	male	Non–Small-Cell Lung Cancer	LUAD	77	Ⅳ	NA	N	N
C0825	peripheral blood	male	Non–Small-Cell Lung Cancer	LUSC	71	NA	NA	N	N
C0826	peripheral blood	female	Non–Small-Cell Lung Cancer	LUAD	43	NA	NA	N	N
C0827	peripheral blood	female	Non–Small-Cell Lung Cancer	LUAD	69	Ⅳ	NA	N	N
C0828	FFPE	female	Non–Small-Cell Lung Cancer	LUAD	66	Ⅱa	Never	N	N
C0829	pleural effusion	female	Non–Small-Cell Lung Cancer	LUAD	60	Ⅳ	NA	N	N
C0830	FFPE	female	Non–Small-Cell Lung Cancer	LUAD	68	Ⅳ	NA	N	N
C0831	FFPE	female	Non–Small-Cell Lung Cancer	LUAD	28	NA	NA	N	N
C0832	FFPE	female	Non–Small-Cell Lung Cancer	LUAD	40	Ⅳ	NA	N	N
C0833	pleural effusion	female	Non–Small-Cell Lung Cancer	LUAD	55	Ⅳ	NA	N	N
C0834	FFPE	male	Non–Small-Cell Lung Cancer	LUAD	65	Ⅳ	NA	N	N
C0835	FFPE	female	Non–Small-Cell Lung Cancer	LUAD	56	Ⅳ	NA	N	N
C0836	FFPE	female	Non–Small-Cell Lung Cancer	LUAD	60	NA	NA	N	N
C0837	FFPE	male	Non–Small-Cell Lung Cancer	LUAD	44	NA	smoker	N	N
C0838	FFPE	male	Non–Small-Cell Lung Cancer	LUAD	61	NA	smoker	N	N
C0839	peripheral blood	female	Non–Small-Cell Lung Cancer	LUAD	63	Ⅳ	NA	N	N
C0840	FFPE	female	Non–Small-Cell Lung Cancer	LUAD	55	NA	NA	N	N
C0841	FFPE	male	Non–Small-Cell Lung Cancer	LUAD	55	Ⅱ	NA	N	N
C0842	peripheral blood	male	Non–Small-Cell Lung Cancer	LUAD	61	Ⅳ	NA	N	N
C0843	peripheral blood	male	Non–Small-Cell Lung Cancer	LUAD	73	Ⅳ	NA	N	N
C0844	FFPE	male	Non–Small-Cell Lung Cancer	LUAD	72	Ⅳ	NA	N	N
C0845	peripheral blood	male	Non–Small-Cell Lung Cancer	LUAD	58	Ⅳ	Never	N	N
C0846	FFPE	male	Non–Small-Cell Lung Cancer	LUSC	62	Ⅳ	Never	N	N
C0847	peripheral blood	male	Non–Small-Cell Lung Cancer	LUAD	59	Ⅳ	NA	N	N
C0848	FFPE	male	Non–Small-Cell Lung Cancer	LUSC	75	Ⅳ	NA	N	N
C0849	pleural effusion	male	Non–Small-Cell Lung Cancer	LUAD	62	Ⅳ	Never	N	N
C0850	pleural effusion	male	Non–Small-Cell Lung Cancer	LUAD	44	Ⅳ	Never	N	N
C0851	FFPE	male	Non–Small-Cell Lung Cancer	LUAD	67	Ⅳ	NA	N	N
C0852	FFPE	male	Non–Small-Cell Lung Cancer	LUAD	63	Ⅳ	NA	N	N
C0853	peripheral blood	male	Non–Small-Cell Lung Cancer	LUAD	64	Ⅳ	smoker	N	N
C0854	FFPE	male	Non–Small-Cell Lung Cancer	LUAD	73	NA	smoker	N	N
C0855	FFPE	female	Non–Small-Cell Lung Cancer	LUAD	40	Ⅳ	Never	N	N
C0856	FFPE	male	Non–Small-Cell Lung Cancer	LUAD	52	NA	Never	N	N
C0857	FFPE	male	Non–Small-Cell Lung Cancer	LUAD	66	NA	smoker	N	N
C0858	peripheral blood	female	Non–Small-Cell Lung Cancer	LUAD	45	NA	Never	N	N
C0859	FFPE	female	Non–Small-Cell Lung Cancer	LUAD	50	Ⅳ	Never	N	N
C0860	FFPE	female	Non–Small-Cell Lung Cancer	LUAD	60	Ⅲ	NA	N	N
C0861	peripheral blood	female	Non–Small-Cell Lung Cancer	LUAD	41	Ⅳ	NA	N	N
C0862	peripheral blood	male	Non–Small-Cell Lung Cancer	LUSC	70	NA	NA	N	N
C0863	FFPE	male	Non–Small-Cell Lung Cancer	LUSC	70	Ⅲ	NA	N	N
C0864	FFPE	male	Non–Small-Cell Lung Cancer	LUAD	63	Ⅳ	NA	N	N
C0865	FFPE	female	Non–Small-Cell Lung Cancer	LUAD	70	Ⅳ	NA	N	N
C0866	FFPE	male	Non–Small-Cell Lung Cancer	LUAD	56	Ⅱ	NA	N	N
C0867	peripheral blood	male	Non–Small-Cell Lung Cancer	LUAD	37	Ⅳ	NA	N	N
C0868	FFPE	female	Non–Small-Cell Lung Cancer	LUAD	67	Ⅳ	Never	N	N
C0869	FFPE	female	Non–Small-Cell Lung Cancer	LUAD	59	NA	Never	N	N
C0870	peripheral blood	female	Non–Small-Cell Lung Cancer	LUAD	64	Ⅳ	NA	N	N
C0871	peripheral blood	female	Non–Small-Cell Lung Cancer	LUAD	61	Ⅳ	NA	N	N
C0872	FFPE	male	Non–Small-Cell Lung Cancer	LUAD	66	NA	smoker	N	N
C0873	FFPE	male	Non–Small-Cell Lung Cancer	LUAD	76	NA	smoker	N	N
C0874	FFPE	male	Non–Small-Cell Lung Cancer	LUAD	53	Ⅲ	NA	N	N
C0875	FFPE	male	Non–Small-Cell Lung Cancer	LUAD	59	NA	smoker	N	N
C0876	peripheral blood	male	Non–Small-Cell Lung Cancer	LUAD	44	Ⅳ	NA	N	N
C0877	pleural effusion	male	Non–Small-Cell Lung Cancer	LUAD	78	Ⅳ	NA	N	N
C0878	pleural effusion	male	Non–Small-Cell Lung Cancer	LUAD	56	Ⅳ	NA	N	N
C0879	pleural effusion	female	Non–Small-Cell Lung Cancer	LUAD	63	Ⅳ	NA	N	N
C0880	pleural effusion	male	Non–Small-Cell Lung Cancer	LUAD	86	Ⅳ	NA	N	N
C0881	peripheral blood	female	Non–Small-Cell Lung Cancer	LUAD	60	Ⅳ	NA	N	N
C0882	peripheral blood	female	Non–Small-Cell Lung Cancer	LUAD	52	Ⅳ	smoker	N	N
C0883	peripheral blood	male	Non–Small-Cell Lung Cancer	LUSC	71	Ⅳ	smoker	N	N
C0884	peripheral blood	female	Non–Small-Cell Lung Cancer	LUAD	69	NA	NA	N	N
C0885	peripheral blood	male	Non–Small-Cell Lung Cancer	LUSC	51	Ⅳ	NA	N	N
C0886	FFPE	male	Non–Small-Cell Lung Cancer	LUAD	61	Ⅳ	NA	N	N
C0887	FFPE	female	Non–Small-Cell Lung Cancer	LUAD	63	NA	NA	N	N
C0888	FFPE	female	Non–Small-Cell Lung Cancer	LUAD	67	NA	NA	N	N
C0889	peripheral blood	male	Non–Small-Cell Lung Cancer	LUSC	88	NA	NA	N	N
C0890	FFPE	male	Non–Small-Cell Lung Cancer	LUSC	65	Ⅳ	NA	N	N
C0891	peripheral blood	male	Non–Small-Cell Lung Cancer	LUAD	60	Ⅳ	NA	N	N
C0892	peripheral blood	male	Non–Small-Cell Lung Cancer	LUAD	68	Ⅳ	smoker	N	N
C0893	peripheral blood	female	Non–Small-Cell Lung Cancer	LUAD	54	Ⅳ	Never	N	N
C0894	FFPE	male	Non–Small-Cell Lung Cancer	LUAD	60	Ⅳ	NA	N	N
C0895	peripheral blood	female	Non–Small-Cell Lung Cancer	LUAD	83	NA	NA	N	N
C0896	FFPE	female	Non–Small-Cell Lung Cancer	Lymphoepithelioid carcinoma	63	Ⅳ	NA	N	N
C0897	peripheral blood	female	Non–Small-Cell Lung Cancer	LUAD	50	Ⅳ	NA	N	N
C0898	FFPE	male	Non–Small-Cell Lung Cancer	LUAD	62	NA	NA	N	N
C0899	FFPE	female	Non–Small-Cell Lung Cancer	LUAD	47	Ⅳ	NA	N	N
C0900	peripheral blood	male	Non–Small-Cell Lung Cancer	LUAD	34	NA	NA	N	N
C0901	peripheral blood	female	Non–Small-Cell Lung Cancer	LUAD	61	Ⅳ	Never	N	N
C0902	pleural effusion	female	Non–Small-Cell Lung Cancer	LUAD	64	Ⅳ	NA	N	N
C0903	FFPE	male	Non–Small-Cell Lung Cancer	LUSC	62	Ⅳ	Never	N	N
C0904	FFPE	female	Non–Small-Cell Lung Cancer	LUAD	72	Ⅳ	NA	N	N
C0905	FFPE	female	Non–Small-Cell Lung Cancer	LUAD	77	Ⅳ	NA	N	N
C0906	FFPE	male	Non–Small-Cell Lung Cancer	LUAD	50	Ⅳ	smoker	N	N
C0907	FFPE	male	Non–Small-Cell Lung Cancer	LUAD	73	Ⅳ	NA	N	N
C0908	FFPE	male	Non–Small-Cell Lung Cancer	LUAD	64	Ⅳ	NA	N	N
C0909	FFPE	male	Non–Small-Cell Lung Cancer	LUAD	61	Ⅳ	NA	N	N
C0910	peripheral blood	male	Non–Small-Cell Lung Cancer	LUSC	68	NA	NA	N	N
C0911	FFPE	male	Non–Small-Cell Lung Cancer	LUAD	66	Ⅳ	Never	N	N
C0912	FFPE	female	Non–Small-Cell Lung Cancer	LUAD	66	Ⅳ	NA	N	N
C0913	FFPE	male	Non–Small-Cell Lung Cancer	LUAD	53	Ⅳ	NA	N	N
C0914	FFPE	female	Non–Small-Cell Lung Cancer	LUAD	74	Ⅳ	NA	N	N
C0915	FFPE	female	Non–Small-Cell Lung Cancer	LUAD	70	Ⅳ	NA	N	N
C0916	FFPE	female	Non–Small-Cell Lung Cancer	LUAD	83	NA	NA	N	N
C0917	FFPE	female	Non–Small-Cell Lung Cancer	LUAD	63	NA	NA	N	N
C0918	peripheral blood	male	Non–Small-Cell Lung Cancer	LUAD	64	Ⅲ	NA	N	N
C0919	FFPE	female	Non–Small-Cell Lung Cancer	LUAD	56	Ⅳ	NA	N	N
C0920	FFPE	female	Non–Small-Cell Lung Cancer	LUAD	61	Ⅳ	Never	N	N
C0921	FFPE	male	Non–Small-Cell Lung Cancer	LUSC	71	Ⅲ	NA	N	N
C0922	FFPE	male	Non–Small-Cell Lung Cancer	LUSC	60	Ⅳ	NA	N	N
C0923	FFPE	female	Non–Small-Cell Lung Cancer	LUAD	71	NA	NA	N	N
C0924	FFPE	female	Non–Small-Cell Lung Cancer	LUAD	34	NA	NA	N	N
C0925	FFPE	male	Non–Small-Cell Lung Cancer	LUAD	58	Ⅲ	NA	N	N
C0926	FFPE	male	Non–Small-Cell Lung Cancer	LUAD	52	Ⅳ	NA	N	N
C0927	FFPE	male	Non–Small-Cell Lung Cancer	LUAD	56	Ⅳ	NA	N	N
C0928	FFPE	male	Non–Small-Cell Lung Cancer	LUSC	49	Ⅳ	NA	N	N
C0929	FFPE	female	Non–Small-Cell Lung Cancer	LUAD	45	Ⅳ	NA	N	N
C0930	FFPE	male	Non–Small-Cell Lung Cancer	LUAD	53	NA	NA	N	N
C0931	FFPE	male	Non–Small-Cell Lung Cancer	LUAD	68	Ⅳ	NA	N	N
C0932	FFPE	male	Non–Small-Cell Lung Cancer	LUAD	53	Ⅳ	NA	N	N
C0933	peripheral blood	male	Non–Small-Cell Lung Cancer	LUAD	65	Ⅳ	NA	N	N
C0934	pleural effusion	female	Non–Small-Cell Lung Cancer	LUAD	61	Ⅳ	NA	N	N
C0935	peripheral blood	male	Non–Small-Cell Lung Cancer	LUAD	50	Ⅳ	NA	N	N
C0936	peripheral blood	male	Non–Small-Cell Lung Cancer	LUSC	58	Ⅳ	NA	N	N
C0937	peripheral blood	male	Non–Small-Cell Lung Cancer	LUAD	44	Ⅳ	NA	N	N
C0938	FFPE	female	Non–Small-Cell Lung Cancer	LUAD	44	Ⅳ	NA	N	N
C0939	peripheral blood	female	Non–Small-Cell Lung Cancer	LUSC	72	Ⅳ	NA	N	N
C0940	peripheral blood	female	Non–Small-Cell Lung Cancer	LUAD	74	Ⅳ	NA	N	N
C0941	peripheral blood	female	Non–Small-Cell Lung Cancer	LUAD	94	Ⅳ	NA	N	N
C0942	FFPE	male	Non–Small-Cell Lung Cancer	LUAD	72	NA	NA	N	N
C0943	peripheral blood	male	Non–Small-Cell Lung Cancer	LUSC	62	Ⅳ	NA	N	N
C0944	peripheral blood	female	Non–Small-Cell Lung Cancer	LUAD	39	Ⅳ	NA	N	N
C0945	peripheral blood	male	Non–Small-Cell Lung Cancer	LUAD	66	Ⅲ	NA	N	N
C0946	FFPE	female	Non–Small-Cell Lung Cancer	LUAD	64	Ⅳ	NA	N	N
C0947	peripheral blood	female	Non–Small-Cell Lung Cancer	LUAD	60	Ⅳ	NA	N	N
C0948	FFPE	male	Non–Small-Cell Lung Cancer	LUAD	78	Ⅱb	smoker	N	N
C0949	peripheral blood	male	Non–Small-Cell Lung Cancer	LUAD	65	Ⅳ	smoker	N	N
C0950	peripheral blood	male	Non–Small-Cell Lung Cancer	LUSC	76	Ⅳ	smoker	N	N
C0951	FFPE	male	Non–Small-Cell Lung Cancer	LUAD	72	Ⅱb	smoker	N	N
C0952	FFPE	female	Non–Small-Cell Lung Cancer	LUAD	85	Ⅱa	Never	N	N
C0953	peripheral blood	female	Non–Small-Cell Lung Cancer	LUAD	90	NA	Never	N	N
C0954	FFPE	male	Non–Small-Cell Lung Cancer	LUSC	65	Ⅳ	NA	N	N
C0955	FFPE	female	Non–Small-Cell Lung Cancer	LUAD	44	Ⅳ	NA	N	N
C0956	peripheral blood	male	Non–Small-Cell Lung Cancer	LUAD	37	Ⅲ	NA	N	N
C0957	peripheral blood	male	Non–Small-Cell Lung Cancer	LUAD	62	Ⅳ	smoker	N	N
C0958	peripheral blood	female	Non–Small-Cell Lung Cancer	LUAD	65	Ⅳ	NA	N	N
C0959	peripheral blood	male	Non–Small-Cell Lung Cancer	LUSC	71	Ⅱ	NA	N	N
C0960	FFPE	male	Non–Small-Cell Lung Cancer	LUSC	84	NA	NA	N	N
C0961	peripheral blood	male	Non–Small-Cell Lung Cancer	LUAD	51	NA	NA	N	N
C0962	FFPE	male	Non–Small-Cell Lung Cancer	LUAD	63	Ⅳ	NA	N	N
C0963	peripheral blood	female	Non–Small-Cell Lung Cancer	LUAD	55	Ⅳ	NA	N	N
C0964	FFPE	male	Non–Small-Cell Lung Cancer	LUAD	66	NA	NA	N	N
C0965	peripheral blood	female	Non–Small-Cell Lung Cancer	LUAD	68	NA	NA	N	N
C0966	pleural effusion	female	Non–Small-Cell Lung Cancer	LUAD	51	Ⅳ	NA	N	N
C0967	FFPE	female	Non–Small-Cell Lung Cancer	LUAD	67	Ⅳ	NA	N	N
C0968	peripheral blood	male	Non–Small-Cell Lung Cancer	LUSC	41	Ⅳ	NA	N	N
C0969	peripheral blood	female	Non–Small-Cell Lung Cancer	LUAD	65	Ⅳ	NA	N	N
C0970	FFPE	male	Non–Small-Cell Lung Cancer	LUAD	67	NA	NA	N	N
C0971	FFPE	male	Non–Small-Cell Lung Cancer	LUAD	72	NA	NA	N	N
C0972	FFPE	female	Non–Small-Cell Lung Cancer	LUAD	59	Ⅳ	NA	N	N
C0973	FFPE	female	Non–Small-Cell Lung Cancer	LUAD	88	Ⅳ	NA	N	N
C0974	FFPE	female	Non–Small-Cell Lung Cancer	LUAD	63	NA	NA	N	N
C0975	FFPE	male	Non–Small-Cell Lung Cancer	LUAD	57	Ⅲ	NA	N	N
C0976	peripheral blood	male	Non–Small-Cell Lung Cancer	LUAD	54	Ⅳ	NA	N	N
C0977	FFPE	male	Non–Small-Cell Lung Cancer	LUAD	61	Ⅱa	smoker	N	N
C0978	FFPE	female	Non–Small-Cell Lung Cancer	LUAD	74	Ⅳ	NA	N	N
C0979	FFPE	female	Non–Small-Cell Lung Cancer	LUAD	48	NA	NA	N	N
C0980	FFPE	female	Non–Small-Cell Lung Cancer	LUAD	63	NA	NA	N	N
C0981	peripheral blood	male	Non–Small-Cell Lung Cancer	LUAD	76	Ⅳ	NA	N	N
C0982	FFPE	male	Non–Small-Cell Lung Cancer	LUAD	78	NA	NA	N	N
C0983	peripheral blood	female	Non–Small-Cell Lung Cancer	LUAD	65	Ⅳ	NA	N	N
C0984	peripheral blood	male	Non–Small-Cell Lung Cancer	LUAD	76	Ⅳ	NA	N	N
C0985	peripheral blood	female	Non–Small-Cell Lung Cancer	LUAD	75	Ⅳ	NA	N	N
C0986	FFPE	male	Non–Small-Cell Lung Cancer	LUAD	60	Ⅳ	NA	N	N
C0987	FFPE	female	Non–Small-Cell Lung Cancer	LUAD	62	Ⅳ	Never	N	N
C0988	FFPE	female	Non–Small-Cell Lung Cancer	LUAD	66	Ⅳ	Never	N	N
C0989	FFPE	female	Non–Small-Cell Lung Cancer	LUAD	77	Ⅳ	NA	N	N
C0990	peripheral blood	male	Non–Small-Cell Lung Cancer	LUSC	64	Ⅳ	Never	N	N
C0991	peripheral blood	female	Non–Small-Cell Lung Cancer	LUAD	48	Ⅳ	NA	N	N
C0992	peripheral blood	female	Non–Small-Cell Lung Cancer	LUAD	60	Ⅳ	Never	N	N
C0993	peripheral blood	male	Non–Small-Cell Lung Cancer	LUAD	71	Ⅳ	NA	N	N
C0994	FFPE	male	Non–Small-Cell Lung Cancer	LUSC	53	NA	NA	N	N
C0995	peripheral blood	male	Non–Small-Cell Lung Cancer	LUSC	52	Ⅳ	NA	N	N
C0996	peripheral blood	male	Non–Small-Cell Lung Cancer	LUAD	52	Ⅳ	NA	N	N
C0997	peripheral blood	male	Non–Small-Cell Lung Cancer	LUSC	70	Ⅲ	NA	N	N
C0998	FFPE	female	Non–Small-Cell Lung Cancer	LUAD	65	NA	NA	N	N
C0999	peripheral blood	female	Non–Small-Cell Lung Cancer	Adenosquamous carcinoma	NA	Ⅳ	NA	N	N
C1000	FFPE	female	Small-Cell Lung Cancer	SCLC	62	Ⅲ	NA	N	N
C1001	FFPE	male	Non–Small-Cell Lung Cancer	NSCLC-NOS	NA	NA	NA	N	N
C1002	FFPE	unknown	Non–Small-Cell Lung Cancer	NSCLC-NOS	NA	Ⅳ	NA	N	N
C1003	FFPE	male	Non–Small-Cell Lung Cancer	NSCLC-NOS	78	NA	NA	N	N
C1004	FFPE	male	Non–Small-Cell Lung Cancer	NSCLC-NOS	NA	NA	NA	N	N
C1005	FFPE	male	Non–Small-Cell Lung Cancer	NSCLC-NOS	NA	NA	NA	N	N
C1006	FFPE	male	Non–Small-Cell Lung Cancer	NSCLC-NOS	NA	NA	NA	N	N
C1007	FFPE	male	Non–Small-Cell Lung Cancer	NSCLC-NOS	NA	Ⅳ	NA	N	N
C1008	pleural effusion	female	Non–Small-Cell Lung Cancer	NSCLC-NOS	85	Ⅳ	NA	N	N
C1009	FFPE	male	Non–Small-Cell Lung Cancer	LUSC	61	Ⅳ	NA	N	N
C1010	FFPE	male	Non–Small-Cell Lung Cancer	LUAD	59	Ⅱa	smoker	N	N
C1011	FFPE	male	Non–Small-Cell Lung Cancer	NSCLC-NOS	NA	NA	NA	N	N
C1012	FFPE	male	Non–Small-Cell Lung Cancer	NSCLC-NOS	NA	NA	NA	N	N
C1013	peripheral blood	male	Non–Small-Cell Lung Cancer	NSCLC-NOS	NA	Ⅳ	NA	N	N
C1014	peripheral blood	male	Small-Cell Lung Cancer	SCLC	NA	NA	NA	N	N
C1015	peripheral blood	female	Non–Small-Cell Lung Cancer	Adenosquamous carcinoma	59	Ⅳ	NA	N	N
C1016	FFPE	male	Non–Small-Cell Lung Cancer	LUAD	63	Ⅳ	smoker	N	N
C1017	FFPE	male	Non–Small-Cell Lung Cancer	NSCLC-NOS	61	Ⅳ	smoker	N	N
C1018	FFPE	male	Non–Small-Cell Lung Cancer	NSCLC-NOS	56	Ⅳ	smoker	N	N
C1019	FFPE	female	Non–Small-Cell Lung Cancer	LUAD	62	Ⅳ	Never	N	N
C1020	FFPE	male	Small-Cell Lung Cancer	SCLC	50	Ⅳ	Never	N	N
C1021	peripheral blood	female	Non–Small-Cell Lung Cancer	LUAD	65	Ⅳ	Never	N	N
C1022	FFPE	female	Non–Small-Cell Lung Cancer	NSCLC-NOS	48	Ⅳ	NA	N	N
C1023	peripheral blood	female	Non–Small-Cell Lung Cancer	LUAD	60	Ⅳ	NA	N	N
C1024	peripheral blood	male	Non–Small-Cell Lung Cancer	LUSC	62	NA	NA	N	N
C1025	FFPE	male	Non–Small-Cell Lung Cancer	NSCLC-NOS	47	NA	NA	N	N
C1026	peripheral blood	female	Non–Small-Cell Lung Cancer	LUAD	NA	NA	NA	N	N
C1027	FFPE	male	Non–Small-Cell Lung Cancer	NSCLC-NOS	NA	NA	NA	N	N
C1028	FFPE	male	Non–Small-Cell Lung Cancer	NSCLC-NOS	67	Ⅳ	NA	N	N
C1029	FFPE	male	Non–Small-Cell Lung Cancer	NSCLC-NOS	NA	NA	NA	N	N
C1030	peripheral blood	male	Non–Small-Cell Lung Cancer	LUAD	NA	NA	NA	N	N
C1031	peripheral blood	male	Non–Small-Cell Lung Cancer	NSCLC-NOS	NA	NA	Never	N	N
C1032	peripheral blood	female	Non–Small-Cell Lung Cancer	NSCLC-NOS	67	Ⅳ	NA	N	N
C1033	FFPE	male	Non–Small-Cell Lung Cancer	NSCLC-NOS	57	NA	smoker	N	N
C1034	FFPE	male	Non–Small-Cell Lung Cancer	LUSC	52	NA	NA	N	N
C1035	peripheral blood	male	Non–Small-Cell Lung Cancer	LUAD	64	Ⅳ	NA	N	N
C1036	FFPE	female	Non–Small-Cell Lung Cancer	LUAD	38	NA	Never	N	N
C1037	peripheral blood	male	Non–Small-Cell Lung Cancer	LUSC	54	Ⅲ	smoker	N	N
C1038	peripheral blood	male	Non–Small-Cell Lung Cancer	Multiple primary cancers of different pathological types	52	Ⅳ	NA	N	N
C1039	peripheral blood	male	Non–Small-Cell Lung Cancer	LUAD	65	Ⅳ	smoker	N	N
C1040	FFPE	female	Non–Small-Cell Lung Cancer	NSCLC-NOS	65	NA	NA	N	N
C1041	peripheral blood	female	Non–Small-Cell Lung Cancer	NSCLC-NOS	61	Ⅳ	NA	N	N
C1042	FFPE	male	Non–Small-Cell Lung Cancer	LUAD	68	NA	NA	N	N
C1043	peripheral blood	male	Non–Small-Cell Lung Cancer	NSCLC-NOS	NA	Ⅳ	Never	N	N
C1044	peripheral blood	male	Non–Small-Cell Lung Cancer	LUAD	52	Ⅳ	NA	N	N
C1045	FFPE	male	Non–Small-Cell Lung Cancer	NSCLC-NOS	66	NA	NA	N	N
C1046	FFPE	male	Non–Small-Cell Lung Cancer	Multiple primary cancers of different pathological types	37	Ⅳ	NA	N	N
C1047	peripheral blood	male	Non–Small-Cell Lung Cancer	LUAD	45	Ⅲ	NA	N	N
C1048	peripheral blood	male	Non–Small-Cell Lung Cancer	NSCLC-NOS	68	NA	NA	N	N
C1049	FFPE	male	Non–Small-Cell Lung Cancer	LUAD	57	NA	NA	N	N
C1050	CSF	male	Non–Small-Cell Lung Cancer	LUAD	58	Ⅳ	NA	N	N
C1051	peripheral blood	male	Non–Small-Cell Lung Cancer	NSCLC-NOS	79	NA	NA	N	N
C1052	FFPE	male	Small-Cell Lung Cancer	SCLC	64	NA	NA	N	N
C1053	FFPE	male	Non–Small-Cell Lung Cancer	LUAD	72	Ⅱb	NA	N	N
C1054	peripheral blood	male	Non–Small-Cell Lung Cancer	NSCLC-NOS	56	Ⅳ	NA	N	N
C1055	peripheral blood	male	Small-Cell Lung Cancer	SCLC	75	Ⅲ	NA	N	N
C1056	peripheral blood	male	Non–Small-Cell Lung Cancer	NSCLC-NOS	81	Ⅳ	NA	N	N
C1057	peripheral blood	male	Non–Small-Cell Lung Cancer	NSCLC-NOS	55	NA	smoker	N	N
C1058	FFPE	female	Non–Small-Cell Lung Cancer	LUSC	40	Ⅲa	NA	N	N
C1059	peripheral blood	male	Non–Small-Cell Lung Cancer	LUAD	53	Ⅳ	NA	N	N
C1060	peripheral blood	female	Non–Small-Cell Lung Cancer	LUAD	50	Ⅳ	NA	N	N
C1061	peripheral blood	male	Non–Small-Cell Lung Cancer	NSCLC-NOS	60	Ⅱ	NA	N	N
C1062	FFPE	female	Non–Small-Cell Lung Cancer	NSCLC-NOS	52	NA	NA	N	N
C1063	peripheral blood	female	Non–Small-Cell Lung Cancer	NSCLC-NOS	67	Ⅳ	NA	N	N
C1064	FFPE	male	Non–Small-Cell Lung Cancer	LUAD	65	NA	NA	N	N
C1065	FFPE	female	Non–Small-Cell Lung Cancer	NSCLC-NOS	63	NA	NA	N	N
C1066	peripheral blood	female	Non–Small-Cell Lung Cancer	NSCLC-NOS	59	Ⅳ	NA	N	N
C1067	peripheral blood	female	Non–Small-Cell Lung Cancer	NSCLC-NOS	88	Ⅳ	NA	N	N
C1068	peripheral blood	female	Non–Small-Cell Lung Cancer	LUAD	56	Ⅳ	NA	N	N
C1069	peripheral blood	female	Non–Small-Cell Lung Cancer	LUAD	71	NA	Never	N	N
C1070	ascitic fluid	female	Non–Small-Cell Lung Cancer	LUAD	78	Ⅲ	NA	N	N
C1071	peripheral blood	female	Non–Small-Cell Lung Cancer	NSCLC-NOS	70	NA	NA	N	N
C1072	peripheral blood	male	Non–Small-Cell Lung Cancer	LUAD	40	Ⅳ	Never	N	N
C1073	peripheral blood	male	Small-Cell Lung Cancer	SCLC	75	Ⅳ	NA	N	N
C1074	peripheral blood	female	Non–Small-Cell Lung Cancer	NSCLC-NOS	NA	Ⅳ	NA	N	N
C1075	FFPE	male	Non–Small-Cell Lung Cancer	LUAD	38	Ⅳ	Never	N	N
C1076	peripheral blood	male	Non–Small-Cell Lung Cancer	LUAD	65	Ⅳ	NA	N	N
C1077	peripheral blood	female	Non–Small-Cell Lung Cancer	NSCLC-NOS	46	Ⅳ	NA	N	N
C1078	FFPE	female	Non–Small-Cell Lung Cancer	NSCLC-NOS	46	NA	NA	N	N
C1079	peripheral blood	female	Non–Small-Cell Lung Cancer	LUAD	62	Ⅲ	NA	N	N
C1080	peripheral blood	male	Non–Small-Cell Lung Cancer	LUAD	47	Ⅳ	NA	N	N
C1081	FFPE	male	Non–Small-Cell Lung Cancer	LUAD	66	NA	NA	N	N
C1082	FFPE	male	Small-Cell Lung Cancer	SCLC	60	NA	NA	N	N
C1083	FFPE	male	Non–Small-Cell Lung Cancer	NSCLC-NOS	72	NA	NA	N	N
C1084	FFPE	female	Non–Small-Cell Lung Cancer	LUAD	62	Ⅳ	NA	N	N
C1085	peripheral blood	female	Non–Small-Cell Lung Cancer	NSCLC-NOS	61	NA	NA	N	N
C1086	FFPE	male	Non–Small-Cell Lung Cancer	LUAD	60	Ⅳ	NA	N	N
C1087	peripheral blood	male	Non–Small-Cell Lung Cancer	LUAD	49	Ⅲ	NA	N	N
C1088	peripheral blood	female	Non–Small-Cell Lung Cancer	LUAD	48	Ⅲ	NA	N	N
C1089	FFPE	male	Non–Small-Cell Lung Cancer	NSCLC-NOS	65	NA	NA	N	N
C1090	peripheral blood	male	Non–Small-Cell Lung Cancer	LUSC	65	Ⅳ	NA	N	N
C1091	FFPE	male	Non–Small-Cell Lung Cancer	NSCLC-NOS	54	NA	NA	N	N
C1092	FFPE	female	Non–Small-Cell Lung Cancer	LUAD	41	Ⅳ	NA	N	N
C1093	peripheral blood	female	Non–Small-Cell Lung Cancer	NSCLC-NOS	67	Ⅳ	NA	N	N
C1094	FFPE	male	Non–Small-Cell Lung Cancer	NSCLC-NOS	58	NA	NA	N	N
C1095	FFPE	female	Non–Small-Cell Lung Cancer	LUSC	67	NA	NA	N	N
C1096	peripheral blood	female	Non–Small-Cell Lung Cancer	NSCLC-NOS	66	NA	NA	N	N
C1097	FFPE	female	Non–Small-Cell Lung Cancer	NSCLC-NOS	62	NA	NA	N	N
C1098	peripheral blood	female	Non–Small-Cell Lung Cancer	NSCLC-NOS	50	NA	NA	N	N
C1099	FFPE	female	Non–Small-Cell Lung Cancer	LUAD	64	Ⅳ	NA	N	N
C1100	peripheral blood	male	Non–Small-Cell Lung Cancer	LUSC	61	NA	NA	N	N
C1101	peripheral blood	male	Non–Small-Cell Lung Cancer	Adenosquamous carcinoma	44	Ⅳ	NA	N	N
C1102	peripheral blood	male	Non–Small-Cell Lung Cancer	NSCLC-NOS	83	Ⅲ	Never	N	N
C1103	peripheral blood	female	Non–Small-Cell Lung Cancer	NSCLC-NOS	NA	Ⅳ	NA	N	N
C1104	peripheral blood	female	Non–Small-Cell Lung Cancer	NSCLC-NOS	45	Ⅳ	NA	N	N
C1105	peripheral blood	male	Non–Small-Cell Lung Cancer	NSCLC-NOS	64	Ⅳ	NA	N	N
C1106	FFPE	male	Non–Small-Cell Lung Cancer	NSCLC-NOS	61	Ⅳ	NA	N	N
C1107	peripheral blood	male	Non–Small-Cell Lung Cancer	LUAD	69	Ⅳ	smoker	N	N
C1108	peripheral blood	female	Non–Small-Cell Lung Cancer	NSCLC-NOS	67	NA	NA	N	N
C1109	FFPE	male	Non–Small-Cell Lung Cancer	LUAD	65	NA	NA	N	N
C1110	peripheral blood	female	Non–Small-Cell Lung Cancer	NSCLC-NOS	59	Ⅳ	NA	N	N
C1111	peripheral blood	female	Non–Small-Cell Lung Cancer	NSCLC-NOS	75	Ⅳ	NA	N	N
C1112	peripheral blood	female	Non–Small-Cell Lung Cancer	NSCLC-NOS	64	NA	NA	N	N
C1113	peripheral blood	female	Non–Small-Cell Lung Cancer	NSCLC-NOS	77	NA	NA	N	N
C1114	pleural effusion	female	Non–Small-Cell Lung Cancer	NSCLC-NOS	45	Ⅳ	NA	N	N
C1115	peripheral blood	female	Small-Cell Lung Cancer	SCLC	64	Ⅳ	NA	N	N
C1116	peripheral blood	female	Non–Small-Cell Lung Cancer	LUAD	61	Ⅳ	NA	N	N
C1117	peripheral blood	male	Non–Small-Cell Lung Cancer	LUAD	49	Ⅳ	NA	N	N
C1118	pleural effusion	male	Non–Small-Cell Lung Cancer	NSCLC-NOS	80	Ⅳ	NA	N	N
C1119	peripheral blood	female	Non–Small-Cell Lung Cancer	NSCLC-NOS	72	Ⅳ	NA	N	N
C1120	peripheral blood	male	Non–Small-Cell Lung Cancer	NSCLC-NOS	65	Ⅲ	NA	N	N
C1121	peripheral blood	female	Non–Small-Cell Lung Cancer	LUAD	47	Ⅳ	NA	N	N
C1122	peripheral blood	female	Non–Small-Cell Lung Cancer	NSCLC-NOS	72	Ⅳ	NA	N	N
C1123	FFPE	female	Non–Small-Cell Lung Cancer	NSCLC-NOS	82	NA	smoker	N	N
C1124	peripheral blood	male	Non–Small-Cell Lung Cancer	LUAD	64	Ⅳ	smoker	N	N
C1125	peripheral blood	male	Non–Small-Cell Lung Cancer	NSCLC-NOS	64	NA	NA	N	N
C1126	peripheral blood	female	Non–Small-Cell Lung Cancer	NSCLC-NOS	64	Ⅳ	NA	N	N
C1127	peripheral blood	male	Non–Small-Cell Lung Cancer	NSCLC-NOS	63	Ⅳ	NA	N	N
C1128	FFPE	female	Non–Small-Cell Lung Cancer	Adenosquamous carcinoma	63	Ⅰb	NA	N	N
C1129	peripheral blood	male	Non–Small-Cell Lung Cancer	NSCLC-NOS	NA	NA	NA	N	N
C1130	FFPE	female	Non–Small-Cell Lung Cancer	LUAD	54	Ⅰ	NA	N	N
C1131	FFPE	female	Non–Small-Cell Lung Cancer	LUAD	54	Ⅱb	Never	N	N
C1132	FFPE	male	Non–Small-Cell Lung Cancer	LUAD	77	Ⅱa	smoker	N	N
C1133	peripheral blood	female	Non–Small-Cell Lung Cancer	LUAD	55	Ⅳ	NA	N	N
C1134	FFPE	female	Non–Small-Cell Lung Cancer	NSCLC-NOS	40	Ⅳ	NA	N	N
C1135	FFPE	female	Non–Small-Cell Lung Cancer	LUAD	65	Ⅳ	Never	N	N
C1136	peripheral blood	female	Non–Small-Cell Lung Cancer	LUAD	38	Ⅳ	NA	N	N
C1137	FFPE	male	Non–Small-Cell Lung Cancer	LUAD	60	NA	NA	N	N
C1138	peripheral blood	female	Non–Small-Cell Lung Cancer	NSCLC-NOS	79	Ⅳ	NA	N	N
C1139	peripheral blood	male	Non–Small-Cell Lung Cancer	LUAD	48	Ⅳ	smoker	N	N
C1140	peripheral blood	female	Non–Small-Cell Lung Cancer	LUAD	43	Ⅳ	NA	N	N
C1141	FFPE	male	Non–Small-Cell Lung Cancer	NSCLC-NOS	50	NA	NA	N	N
C1142	peripheral blood	male	Non–Small-Cell Lung Cancer	LUAD	60	Ⅳ	NA	N	N
C1143	FFPE	male	Small-Cell Lung Cancer	SCLC	58	Ⅳ	NA	N	N
C1144	peripheral blood	female	Non–Small-Cell Lung Cancer	LUAD	58	Ⅳ	NA	N	N
C1145	FFPE	male	Non–Small-Cell Lung Cancer	Adenosquamous carcinoma	74	Ⅱa	NA	N	N
C1146	FFPE	male	Non–Small-Cell Lung Cancer	NSCLC-NOS	55	Ⅳ	smoker	N	N
C1147	FFPE	male	Non–Small-Cell Lung Cancer	NSCLC-NOS	NA	NA	smoker	N	N
C1148	FFPE	male	Non–Small-Cell Lung Cancer	LUAD	52	Ⅳ	NA	N	N
C1149	FFPE	male	Non–Small-Cell Lung Cancer	NSCLC-NOS	68	NA	smoker	N	N
C1150	FFPE	female	Non–Small-Cell Lung Cancer	NSCLC-NOS	71	NA	NA	N	N
C1151	FFPE	male	Non–Small-Cell Lung Cancer	NSCLC-NOS	59	Ⅳ	Never	N	N
C1152	peripheral blood	male	Non–Small-Cell Lung Cancer	LUAD	55	Ⅳ	smoker	N	N
C1153	peripheral blood	male	Non–Small-Cell Lung Cancer	LUAD	50	Ⅳ	smoker	N	N
C1154	FFPE	female	Non–Small-Cell Lung Cancer	LUAD	61	Ⅳ	NA	N	N
C1155	peripheral blood	female	Non–Small-Cell Lung Cancer	LUAD	40	Ⅳ	NA	N	N
C1156	peripheral blood	male	Non–Small-Cell Lung Cancer	Poorly differentiated carcinoma	73	Ⅳ	Never	N	N
C1157	FFPE	female	Non–Small-Cell Lung Cancer	LUAD	51	Ⅳ	Never	N	N
C1158	FFPE	female	Non–Small-Cell Lung Cancer	NSCLC-NOS	71	NA	NA	N	N
C1159	peripheral blood	female	Non–Small-Cell Lung Cancer	LUAD	56	Ⅳ	NA	N	N
C1160	FFPE	male	Small-Cell Lung Cancer	SCLC	65	Ⅳ	smoker	N	N
C1161	pleural effusion	female	Non–Small-Cell Lung Cancer	NSCLC-NOS	43	Ⅳ	Never	N	N
C1162	FFPE	male	Non–Small-Cell Lung Cancer	LUAD	44	Ⅳ	NA	N	N
C1163	FFPE	female	Non–Small-Cell Lung Cancer	LUAD	80	Ⅳ	Never	N	N
C1164	peripheral blood	male	Non–Small-Cell Lung Cancer	LUAD	64	Ⅳ	NA	N	N
C1165	FFPE	male	Non–Small-Cell Lung Cancer	LUAD	75	Ⅲ	smoker	N	N
C1166	peripheral blood	female	Non–Small-Cell Lung Cancer	LUAD	54	Ⅳ	Never	N	N
C1167	FFPE	male	Non–Small-Cell Lung Cancer	LUAD	65	Ⅳ	smoker	N	N
C1168	peripheral blood	male	Non–Small-Cell Lung Cancer	LUAD	48	Ⅳ	smoker	N	N
C1169	peripheral blood	female	Non–Small-Cell Lung Cancer	LUAD	79	Ⅲ	Never	N	N
C1170	FFPE	male	Non–Small-Cell Lung Cancer	LUAD	61	Ⅳ	smoker	N	N
C1171	peripheral blood	male	Non–Small-Cell Lung Cancer	LUAD	67	Ⅳ	NA	N	N
C1172	FFPE	male	Non–Small-Cell Lung Cancer	Adenosquamous carcinoma	54	Ⅳ	NA	N	N
C1173	peripheral blood	female	Non–Small-Cell Lung Cancer	LUAD	51	Ⅳ	NA	N	N
C1174	peripheral blood	female	Non–Small-Cell Lung Cancer	LUAD	47	Ⅳ	NA	N	N
C1175	FFPE	male	Non–Small-Cell Lung Cancer	LUAD	NA	Ⅳ	smoker	N	N
C1176	FFPE	female	Non–Small-Cell Lung Cancer	LUAD	56	NA	NA	N	N
C1177	peripheral blood	male	Non–Small-Cell Lung Cancer	NSCLC-NOS	73	NA	smoker	N	N
C1178	peripheral blood	male	Non–Small-Cell Lung Cancer	LUAD	68	Ⅳ	NA	N	N
C1179	peripheral blood	male	Non–Small-Cell Lung Cancer	NSCLC-NOS	64	NA	NA	N	N
C1180	peripheral blood	female	Non–Small-Cell Lung Cancer	LUSC	83	Ⅲ	NA	N	N
C1181	peripheral blood	female	Non–Small-Cell Lung Cancer	NSCLC-NOS	55	Ⅳ	NA	N	N
C1182	peripheral blood	female	Non–Small-Cell Lung Cancer	LUAD	72	Ⅳ	NA	N	N
C1183	peripheral blood	male	Non–Small-Cell Lung Cancer	LUAD	61	Ⅳ	NA	N	N
C1184	FFPE	male	Non–Small-Cell Lung Cancer	NSCLC-NOS	42	NA	NA	N	N
C1185	peripheral blood	male	Non–Small-Cell Lung Cancer	NSCLC-NOS	69	Ⅳ	NA	N	N
C1186	peripheral blood	male	Non–Small-Cell Lung Cancer	LUAD	43	Ⅳ	NA	N	N
C1187	peripheral blood	female	Non–Small-Cell Lung Cancer	NSCLC-NOS	64	Ⅳ	NA	N	N
C1188	peripheral blood	male	Non–Small-Cell Lung Cancer	LUSC	69	Ⅲ	NA	N	N
C1189	peripheral blood	female	Non–Small-Cell Lung Cancer	NSCLC-NOS	63	Ⅳ	NA	N	N
C1190	peripheral blood	female	Non–Small-Cell Lung Cancer	LUAD	69	Ⅳ	NA	N	N
C1191	peripheral blood	female	Non–Small-Cell Lung Cancer	LUAD	60	Ⅳ	NA	N	N
C1192	peripheral blood	female	Non–Small-Cell Lung Cancer	LUAD	58	NA	Never	N	N
C1193	FFPE	female	Non–Small-Cell Lung Cancer	LUAD	44	Ⅳ	NA	N	N
C1194	FFPE	male	Non–Small-Cell Lung Cancer	LUAD	58	Ⅲ	NA	N	N
C1195	peripheral blood	male	Non–Small-Cell Lung Cancer	NSCLC-NOS	56	Ⅲ	NA	N	N
C1196	peripheral blood	male	Non–Small-Cell Lung Cancer	NSCLC-NOS	81	Ⅳ	NA	N	N
C1197	FFPE	female	Non–Small-Cell Lung Cancer	LUAD	77	Ⅲ	NA	N	N
C1198	peripheral blood	male	Non–Small-Cell Lung Cancer	NSCLC-NOS	88	NA	NA	N	N
C1199	FFPE	female	Small-Cell Lung Cancer	SCLC	62	Ⅳ	NA	N	N
C1200	peripheral blood	female	Non–Small-Cell Lung Cancer	LUAD	65	NA	NA	N	N
C1201	FFPE	male	Small-Cell Lung Cancer	SCLC	59	Ⅳ	NA	N	N
C1202	peripheral blood	male	Non–Small-Cell Lung Cancer	LUAD	63	Ⅲ	NA	N	N
C1203	FFPE	male	Small-Cell Lung Cancer	SCLC	55	NA	smoker	N	N
C1204	peripheral blood	female	Non–Small-Cell Lung Cancer	LUAD	60	Ⅲ	NA	N	N
C1205	FFPE	male	Non–Small-Cell Lung Cancer	LUSC	64	Ⅳ	Never	N	N
C1206	FFPE	female	Non–Small-Cell Lung Cancer	LUAD	63	Ⅳ	NA	N	N
C1207	FFPE	female	Non–Small-Cell Lung Cancer	LUAD	67	Ⅳ	Never	N	N
C1208	peripheral blood	male	Non–Small-Cell Lung Cancer	LUAD	67	Ⅳ	Never	N	N
C1209	peripheral blood	male	Non–Small-Cell Lung Cancer	LUAD	64	Ⅳ	NA	N	N
C1210	FFPE	male	Non–Small-Cell Lung Cancer	LUAD	64	Ⅲ	smoker	N	N
C1211	pleural effusion	male	Non–Small-Cell Lung Cancer	NSCLC-NOS	68	Ⅳ	NA	N	N
C1212	peripheral blood	male	Non–Small-Cell Lung Cancer	NSCLC-NOS	87	Ⅳ	Never	N	N
C1213	peripheral blood	female	Non–Small-Cell Lung Cancer	LUAD	63	Ⅳ	NA	N	N
C1214	peripheral blood	female	Non–Small-Cell Lung Cancer	NSCLC-NOS	67	NA	NA	N	N
C1215	peripheral blood	male	Non–Small-Cell Lung Cancer	LUAD	72	Ⅳ	NA	N	N
C1216	FFPE	male	Non–Small-Cell Lung Cancer	NSCLC-NOS	71	Ⅳ	NA	N	N
C1217	peripheral blood	male	Non–Small-Cell Lung Cancer	NSCLC-NOS	81	NA	NA	N	N
C1218	peripheral blood	female	Non–Small-Cell Lung Cancer	NSCLC-NOS	78	NA	NA	N	N
C1219	peripheral blood	female	Non–Small-Cell Lung Cancer	NSCLC-NOS	78	NA	NA	N	N
C1220	peripheral blood	male	Non–Small-Cell Lung Cancer	NSCLC-NOS	64	Ⅳ	NA	N	N
C1221	peripheral blood	male	Non–Small-Cell Lung Cancer	NSCLC-NOS	77	Ⅲ	NA	N	N
C1222	peripheral blood	female	Non–Small-Cell Lung Cancer	NSCLC-NOS	79	NA	NA	N	N
C1223	FFPE	female	Non–Small-Cell Lung Cancer	NSCLC-NOS	40	NA	NA	N	N
C1224	peripheral blood	female	Non–Small-Cell Lung Cancer	NSCLC-NOS	71	NA	NA	N	N
C1225	peripheral blood	female	Non–Small-Cell Lung Cancer	NSCLC-NOS	47	NA	NA	N	N
C1226	peripheral blood	male	Non–Small-Cell Lung Cancer	NSCLC-NOS	54	NA	NA	N	N
C1227	peripheral blood	male	Non–Small-Cell Lung Cancer	NSCLC-NOS	43	NA	NA	N	N
C1228	peripheral blood	male	Non–Small-Cell Lung Cancer	LUSC	NA	NA	NA	N	N
C1229	FFPE	male	Non–Small-Cell Lung Cancer	NSCLC-NOS	67	NA	NA	N	N
C1230	peripheral blood	male	Non–Small-Cell Lung Cancer	NSCLC-NOS	42	NA	NA	N	N
C1231	peripheral blood	male	Non–Small-Cell Lung Cancer	NSCLC-NOS	NA	Ⅳ	NA	N	N
C1232	peripheral blood	female	Non–Small-Cell Lung Cancer	NSCLC-NOS	74	NA	NA	N	N
C1233	peripheral blood	female	Non–Small-Cell Lung Cancer	NSCLC-NOS	68	NA	NA	N	N
C1234	peripheral blood	male	Non–Small-Cell Lung Cancer	NSCLC-NOS	60	Ⅲ	NA	N	N
C1235	peripheral blood	female	Non–Small-Cell Lung Cancer	NSCLC-NOS	67	Ⅲ	NA	N	N
C1236	peripheral blood	male	Non–Small-Cell Lung Cancer	LUSC	59	Ⅲ	NA	N	N
C1237	peripheral blood	male	Non–Small-Cell Lung Cancer	LUAD	57	NA	NA	N	N
C1238	peripheral blood	female	Non–Small-Cell Lung Cancer	NSCLC-NOS	NA	NA	NA	N	N
C1239	peripheral blood	male	Non–Small-Cell Lung Cancer	NSCLC-NOS	NA	NA	NA	N	N
C1240	peripheral blood	female	Non–Small-Cell Lung Cancer	NSCLC-NOS	67	NA	NA	N	N
C1241	FFPE	male	Non–Small-Cell Lung Cancer	LUAD	62	NA	NA	N	N
C1242	FFPE	male	Non–Small-Cell Lung Cancer	LUAD	NA	NA	NA	N	N
C1243	FFPE	female	Non–Small-Cell Lung Cancer	NSCLC-NOS	NA	NA	NA	N	N
C1244	peripheral blood	male	Non–Small-Cell Lung Cancer	NSCLC-NOS	NA	Ⅳ	NA	N	N
C1245	peripheral blood	female	Non–Small-Cell Lung Cancer	NSCLC-NOS	NA	NA	NA	N	N
C1246	peripheral blood	female	Non–Small-Cell Lung Cancer	NSCLC-NOS	NA	NA	NA	N	N
C1247	FFPE	male	Non–Small-Cell Lung Cancer	LUAD	NA	NA	NA	N	N
C1248	peripheral blood	male	Non–Small-Cell Lung Cancer	NSCLC-NOS	NA	Ⅳ	NA	N	N
C1249	peripheral blood	male	Non–Small-Cell Lung Cancer	LUAD	NA	NA	NA	N	N
C1250	peripheral blood	female	Non–Small-Cell Lung Cancer	NSCLC-NOS	65	NA	NA	N	N
C1251	FFPE	female	Non–Small-Cell Lung Cancer	LUAD	NA	NA	NA	N	N
C1252	peripheral blood	female	Non–Small-Cell Lung Cancer	NSCLC-NOS	NA	Ⅳ	NA	N	N
C1253	peripheral blood	female	Small-Cell Lung Cancer	SCLC	50	Ⅳ	NA	N	N
C1254	FFPE	female	Non–Small-Cell Lung Cancer	NSCLC-NOS	48	NA	Never	N	N
C1255	peripheral blood	female	Non–Small-Cell Lung Cancer	NSCLC-NOS	57	NA	NA	N	N
C1256	FFPE	male	Non–Small-Cell Lung Cancer	LUAD	77	NA	NA	N	N
C1257	peripheral blood	female	Non–Small-Cell Lung Cancer	LUAD	55	Ⅳ	NA	N	N
C1258	peripheral blood	male	Non–Small-Cell Lung Cancer	NSCLC-NOS	63	NA	NA	N	N
C1259	peripheral blood	male	Non–Small-Cell Lung Cancer	NSCLC-NOS	64	NA	NA	N	N
C1260	peripheral blood	male	Non–Small-Cell Lung Cancer	LUAD	56	Ⅳ	NA	N	N
C1261	FFPE	male	Non–Small-Cell Lung Cancer	NSCLC-NOS	49	Ⅳ	NA	N	N
C1262	peripheral blood	female	Non–Small-Cell Lung Cancer	NSCLC-NOS	44	NA	NA	N	N
C1263	FFPE	female	Non–Small-Cell Lung Cancer	NSCLC-NOS	42	NA	NA	N	N
C1264	FFPE	female	Non–Small-Cell Lung Cancer	NSCLC-NOS	63	Ⅳ	NA	N	N
C1265	pleural effusion	male	Non–Small-Cell Lung Cancer	NSCLC-NOS	36	Ⅳ	NA	N	N
C1266	pleural effusion	female	Non–Small-Cell Lung Cancer	NSCLC-NOS	53	Ⅳ	NA	N	N
C1267	peripheral blood	female	Non–Small-Cell Lung Cancer	LUAD	51	Ⅳ	NA	N	N
C1268	pleural effusion	female	Non–Small-Cell Lung Cancer	NSCLC-NOS	66	Ⅳ	NA	N	N
C1269	FFPE	male	Non–Small-Cell Lung Cancer	NSCLC-NOS	48	NA	NA	N	N
C1270	peripheral blood	female	Non–Small-Cell Lung Cancer	LUAD	68	Ⅳ	Never	N	N
C1271	FFPE	female	Non–Small-Cell Lung Cancer	LUAD	43	Ⅳ	NA	N	N
C1272	FFPE	male	Non–Small-Cell Lung Cancer	LUAD	58	Ⅳ	Never	N	N
C1273	peripheral blood	male	Non–Small-Cell Lung Cancer	NSCLC-NOS	78	Ⅳ	Never	N	N
C1274	peripheral blood	male	Non–Small-Cell Lung Cancer	NSCLC-NOS	79	Ⅳ	NA	N	N
C1275	peripheral blood	male	Non–Small-Cell Lung Cancer	NSCLC-NOS	80	NA	NA	N	N
C1276	FFPE	male	Non–Small-Cell Lung Cancer	LUAD	69	Ⅳ	NA	N	N
C1277	pleural effusion	male	Non–Small-Cell Lung Cancer	NSCLC-NOS	64	Ⅳ	NA	N	N
C1278	FFPE	female	Non–Small-Cell Lung Cancer	Adenosquamous carcinoma	66	Ⅳ	NA	N	N
C1279	FFPE	male	Small-Cell Lung Cancer	SCLC	59	Ⅳ	NA	N	N
C1280	peripheral blood	male	Non–Small-Cell Lung Cancer	NSCLC-NOS	86	Ⅳ	NA	N	N
C1281	pleural effusion	female	Non–Small-Cell Lung Cancer	LUAD	48	Ⅳ	NA	N	N
C1282	peripheral blood	male	Non–Small-Cell Lung Cancer	LUAD	68	Ⅲa	NA	N	N
C1283	FFPE	male	Non–Small-Cell Lung Cancer	LUSC	74	Ⅰb	NA	N	N
C1284	peripheral blood	male	Non–Small-Cell Lung Cancer	LUAD	67	Ⅳ	NA	N	N
C1285	peripheral blood	male	Small-Cell Lung Cancer	SCLC	47	Ⅳ	NA	N	N
C1286	FFPE	female	Non–Small-Cell Lung Cancer	NSCLC-NOS	60	NA	NA	N	N
C1287	FFPE	female	Non–Small-Cell Lung Cancer	LUAD	72	NA	NA	N	N
C1288	FFPE	female	Non–Small-Cell Lung Cancer	LUAD	74	NA	NA	N	N
C1289	FFPE	female	Non–Small-Cell Lung Cancer	NSCLC-NOS	60	NA	NA	N	N
C1290	pleural effusion	male	Non–Small-Cell Lung Cancer	NSCLC-NOS	26	Ⅳ	NA	N	N
C1291	FFPE	male	Non–Small-Cell Lung Cancer	NSCLC-NOS	73	NA	NA	N	N
C1292	FFPE	male	Non–Small-Cell Lung Cancer	Sarcomatoid carcinoma	54	NA	NA	N	N
C1293	peripheral blood	male	Non–Small-Cell Lung Cancer	NSCLC-NOS	67	Ⅳ	NA	N	N
C1294	FFPE	female	Non–Small-Cell Lung Cancer	NSCLC-NOS	NA	NA	NA	N	N
C1295	FFPE	male	Non–Small-Cell Lung Cancer	NSCLC-NOS	NA	Ⅳ	NA	N	N
C1296	FFPE	male	Non–Small-Cell Lung Cancer	LUAD	47	Ⅰ	NA	N	N
C1297	FFPE	male	Non–Small-Cell Lung Cancer	NSCLC-NOS	62	NA	NA	N	N
C1298	FFPE	female	Non–Small-Cell Lung Cancer	LUAD	54	Ⅳ	NA	N	N
C1299	peripheral blood	female	Non–Small-Cell Lung Cancer	LUAD	60	Ⅳ	NA	N	N
C1300	FFPE	male	Non–Small-Cell Lung Cancer	LUAD	72	Ⅳ	NA	N	N
C1301	peripheral blood	female	Non–Small-Cell Lung Cancer	LUAD	46	Ⅳ	NA	N	N
C1302	peripheral blood	male	Non–Small-Cell Lung Cancer	LUAD	51	Ⅳ	smoker	N	N
C1303	pleural effusion	male	Non–Small-Cell Lung Cancer	NSCLC-NOS	76	Ⅳ	Never	N	N
C1304	FFPE	male	Non–Small-Cell Lung Cancer	LUAD	64	Ⅳ	smoker	N	N
C1305	FFPE	male	Non–Small-Cell Lung Cancer	Adenosquamous carcinoma	52	Ⅳ	NA	N	N
C1306	FFPE	female	Non–Small-Cell Lung Cancer	Poorly differentiated carcinoma	74	Ⅳ	Never	N	N
C1307	peripheral blood	female	Non–Small-Cell Lung Cancer	Adenosquamous carcinoma	60	Ⅳ	NA	N	N
C1308	FFPE	male	Non–Small-Cell Lung Cancer	LUAD	63	Ⅳ	NA	N	N
C1309	FFPE	male	Small-Cell Lung Cancer	SCLC	71	NA	NA	N	N
C1310	peripheral blood	male	Non–Small-Cell Lung Cancer	LUAD	68	NA	NA	N	N
C1311	peripheral blood	female	Non–Small-Cell Lung Cancer	LUAD	46	Ⅳ	NA	N	N
C1312	FFPE	male	Non–Small-Cell Lung Cancer	LUSC	81	Ⅳ	NA	N	N
C1313	peripheral blood	male	Non–Small-Cell Lung Cancer	LUAD	62	Ⅳ	smoker	N	N
C1314	pleural effusion	male	Non–Small-Cell Lung Cancer	LUAD	71	Ⅳ	NA	N	N
C1315	peripheral blood	male	Non–Small-Cell Lung Cancer	NSCLC-NOS	60	NA	NA	N	N
C1316	peripheral blood	female	Non–Small-Cell Lung Cancer	NSCLC-NOS	56	Ⅳ	NA	N	N
C1317	peripheral blood	male	Non–Small-Cell Lung Cancer	LUAD	49	Ⅲ	NA	N	N
C1318	peripheral blood	male	Small-Cell Lung Cancer	SCLC	71	Ⅳ	smoker	N	N
C1319	peripheral blood	female	Non–Small-Cell Lung Cancer	NSCLC-NOS	62	NA	smoker	N	N
C1320	peripheral blood	female	Non–Small-Cell Lung Cancer	LUAD	66	Ⅳ	NA	N	N
C1321	peripheral blood	female	Non–Small-Cell Lung Cancer	LUAD	71	Ⅳ	NA	N	N
C1322	FFPE	male	Non–Small-Cell Lung Cancer	Large cell neuroendocrine carcinoma	54	Ⅳ	NA	N	N
C1323	peripheral blood	female	Non–Small-Cell Lung Cancer	LUAD	81	NA	NA	N	N
C1324	FFPE	male	Non–Small-Cell Lung Cancer	LUSC	76	NA	NA	N	N
C1325	peripheral blood	female	Non–Small-Cell Lung Cancer	NSCLC-NOS	38	Ⅳ	Never	N	N
C1326	peripheral blood	male	Non–Small-Cell Lung Cancer	NSCLC-NOS	54	Ⅳ	NA	N	N
C1327	FFPE	male	Non–Small-Cell Lung Cancer	NSCLC-NOS	57	Ⅳ	NA	N	N
C1328	peripheral blood	female	Non–Small-Cell Lung Cancer	NSCLC-NOS	51	Ⅳ	NA	N	N
C1329	FFPE	female	Non–Small-Cell Lung Cancer	LUAD	59	Ⅰ	Never	N	N
C1330	peripheral blood	female	Non–Small-Cell Lung Cancer	NSCLC-NOS	85	NA	NA	N	N
C1331	peripheral blood	female	Non–Small-Cell Lung Cancer	NSCLC-NOS	70	NA	Never	N	N
C1332	FFPE	female	Non–Small-Cell Lung Cancer	NSCLC-NOS	64	NA	Never	N	N
C1333	pericardial effusion	male	Non–Small-Cell Lung Cancer	LUAD	43	Ⅳ	NA	N	N
C1334	FFPE	male	Non–Small-Cell Lung Cancer	Sarcomatoid carcinoma	59	Ⅳ	smoker	N	N
C1335	peripheral blood	female	Non–Small-Cell Lung Cancer	LUAD	49	Ⅳ	NA	N	N
C1336	peripheral blood	female	Non–Small-Cell Lung Cancer	NSCLC-NOS	78	NA	NA	N	N
C1337	peripheral blood	female	Non–Small-Cell Lung Cancer	LUAD	NA	NA	NA	N	N
C1338	FFPE	female	Non–Small-Cell Lung Cancer	LUAD	60	NA	NA	N	N
C1339	peripheral blood	male	Non–Small-Cell Lung Cancer	NSCLC-NOS	NA	NA	NA	N	N
C1340	peripheral blood	female	Non–Small-Cell Lung Cancer	NSCLC-NOS	62	Ⅳ	NA	N	N
C1341	FFPE	female	Non–Small-Cell Lung Cancer	NSCLC-NOS	83	NA	NA	N	N
C1342	peripheral blood	female	Non–Small-Cell Lung Cancer	NSCLC-NOS	72	Ⅲ	NA	N	N
C1343	FFPE	female	Non–Small-Cell Lung Cancer	LUAD	47	NA	NA	N	N
C1344	FFPE	female	Non–Small-Cell Lung Cancer	LUAD	62	Ⅱ	NA	N	N
C1345	peripheral blood	female	Non–Small-Cell Lung Cancer	LUAD	63	NA	NA	N	N
C1346	peripheral blood	female	Non–Small-Cell Lung Cancer	LUAD	61	Ⅳ	NA	N	N
C1347	peripheral blood	male	Small-Cell Lung Cancer	SCLC	63	Ⅳ	NA	N	N
C1348	peripheral blood	male	Non–Small-Cell Lung Cancer	LUAD	65	Ⅳ	NA	N	N
C1349	peripheral blood	male	Non–Small-Cell Lung Cancer	NSCLC-NOS	59	NA	NA	N	N
C1350	FFPE	female	Non–Small-Cell Lung Cancer	LUAD	61	Ⅰ	NA	N	N
C1351	FFPE	female	Non–Small-Cell Lung Cancer	NSCLC-NOS	57	NA	NA	N	N
C1352	peripheral blood	male	Non–Small-Cell Lung Cancer	LUAD	72	Ⅳ	NA	N	N
C1353	peripheral blood	male	Non–Small-Cell Lung Cancer	LUAD	72	Ⅳ	NA	N	N
C1354	peripheral blood	male	Non–Small-Cell Lung Cancer	LUAD	46	Ⅳ	NA	N	N
C1355	peripheral blood	male	Non–Small-Cell Lung Cancer	LUSC	67	Ⅳ	NA	N	N
C1356	peripheral blood	female	Non–Small-Cell Lung Cancer	LUAD	60	Ⅳ	NA	N	N
C1357	peripheral blood	male	Non–Small-Cell Lung Cancer	NSCLC-NOS	62	Ⅳ	NA	N	N
C1358	peripheral blood	male	Non–Small-Cell Lung Cancer	LUAD	51	NA	NA	N	N
C1359	FFPE	male	Non–Small-Cell Lung Cancer	NSCLC-NOS	60	Ⅳ	smoker	N	N
C1360	peripheral blood	male	Non–Small-Cell Lung Cancer	NSCLC-NOS	47	Ⅳ	NA	N	N
C1361	FFPE	male	Non–Small-Cell Lung Cancer	LUAD	61	Ⅲ	smoker	N	N
C1362	peripheral blood	male	Non–Small-Cell Lung Cancer	NSCLC-NOS	51	NA	NA	N	N
C1363	pleural effusion	male	Small-Cell Lung Cancer	SCLC	47	Ⅳ	NA	N	N
C1364	peripheral blood	female	Non–Small-Cell Lung Cancer	LUAD	65	Ⅰ	NA	N	N
C1365	peripheral blood	male	Non–Small-Cell Lung Cancer	NSCLC-NOS	NA	NA	NA	N	N
C1366	peripheral blood	male	Non–Small-Cell Lung Cancer	NSCLC-NOS	NA	NA	NA	N	N
C1367	peripheral blood	female	Small-Cell Lung Cancer	SCLC	NA	NA	NA	N	N
C1368	peripheral blood	male	Non–Small-Cell Lung Cancer	LUSC	60	NA	NA	N	N
C1369	peripheral blood	male	Non–Small-Cell Lung Cancer	NSCLC-NOS	NA	Ⅳ	NA	N	N
C1370	peripheral blood	male	Non–Small-Cell Lung Cancer	NSCLC-NOS	73	Ⅳ	NA	N	N
C1371	peripheral blood	female	Non–Small-Cell Lung Cancer	NSCLC-NOS	NA	NA	NA	N	N
C1372	peripheral blood	male	Non–Small-Cell Lung Cancer	NSCLC-NOS	73	NA	NA	N	N
C1373	peripheral blood	male	Non–Small-Cell Lung Cancer	NSCLC-NOS	NA	NA	NA	N	N
C1374	FFPE	male	Non–Small-Cell Lung Cancer	NSCLC-NOS	NA	NA	NA	N	N
C1375	peripheral blood	male	Non–Small-Cell Lung Cancer	NSCLC-NOS	NA	NA	NA	N	N
C1376	peripheral blood	female	Non–Small-Cell Lung Cancer	NSCLC-NOS	NA	NA	NA	N	N
C1377	FFPE	male	Non–Small-Cell Lung Cancer	NSCLC-NOS	63	NA	NA	N	N
C1378	peripheral blood	male	Non–Small-Cell Lung Cancer	LUSC	NA	Ⅳ	NA	N	N
C1379	peripheral blood	male	Non–Small-Cell Lung Cancer	NSCLC-NOS	NA	NA	NA	N	N
C1380	peripheral blood	female	Non–Small-Cell Lung Cancer	LUAD	NA	Ⅳ	NA	N	N
C1381	peripheral blood	male	Non–Small-Cell Lung Cancer	LUSC	NA	NA	NA	N	N
C1382	FFPE	male	Non–Small-Cell Lung Cancer	LUSC	63	NA	NA	N	N
C1383	FFPE	male	Non–Small-Cell Lung Cancer	Sarcomatoid carcinoma	36	Ⅳ	NA	N	N
C1384	peripheral blood	male	Non–Small-Cell Lung Cancer	LUAD	75	Ⅳ	NA	N	N
C1385	FFPE	female	Non–Small-Cell Lung Cancer	NSCLC-NOS	63	Ⅳ	NA	N	N
C1386	pleural effusion	female	Non–Small-Cell Lung Cancer	NSCLC-NOS	62	Ⅳ	NA	N	N
C1387	FFPE	female	Non–Small-Cell Lung Cancer	NSCLC-NOS	46	Ⅳ	NA	N	N
C1388	FFPE	male	Small-Cell Lung Cancer	SCLC	69	NA	smoker	N	N
C1389	peripheral blood	male	Non–Small-Cell Lung Cancer	LUAD	66	Ⅳ	NA	N	N
C1390	FFPE	male	Non–Small-Cell Lung Cancer	NSCLC-NOS	67	Ⅳ	NA	N	N
C1391	FFPE	male	Non–Small-Cell Lung Cancer	NSCLC-NOS	67	NA	NA	N	N
C1392	peripheral blood	female	Non–Small-Cell Lung Cancer	LUAD	46	Ⅳ	NA	N	N
C1393	peripheral blood	male	Small-Cell Lung Cancer	SCLC	61	Ⅳ	NA	N	N
C1394	FFPE	male	Non–Small-Cell Lung Cancer	NSCLC-NOS	72	NA	NA	N	N
C1395	FFPE	female	Non–Small-Cell Lung Cancer	LUAD	73	NA	NA	N	N
C1396	FFPE	female	Non–Small-Cell Lung Cancer	NSCLC-NOS	30	NA	NA	N	N
C1397	FFPE	male	Non–Small-Cell Lung Cancer	NSCLC-NOS	70	NA	NA	N	N
C1398	peripheral blood	female	Non–Small-Cell Lung Cancer	NSCLC-NOS	87	Ⅳ	NA	N	N
C1399	peripheral blood	male	Non–Small-Cell Lung Cancer	NSCLC-NOS	72	Ⅳ	NA	N	N
C1400	FFPE	male	Non–Small-Cell Lung Cancer	Mucoepidermoid carcinoma	46	Ⅳ	NA	N	N
C1401	peripheral blood	female	Non–Small-Cell Lung Cancer	NSCLC-NOS	37	Ⅳ	Never	N	N
C1402	peripheral blood	male	Non–Small-Cell Lung Cancer	LUAD	69	Ⅳ	NA	N	N
C1403	pleural effusion	female	Non–Small-Cell Lung Cancer	LUAD	60	Ⅲ	NA	N	N
C1404	FFPE	female	Non–Small-Cell Lung Cancer	NSCLC-NOS	54	Ⅰ	Never	N	N
C1405	peripheral blood	male	Non–Small-Cell Lung Cancer	LUAD	49	Ⅱb	smoker	N	N
C1406	FFPE	male	Non–Small-Cell Lung Cancer	LUAD	54	NA	Never	N	N
C1407	peripheral blood	male	Non–Small-Cell Lung Cancer	LUSC	49	Ⅳ	NA	N	N
C1408	FFPE	female	Non–Small-Cell Lung Cancer	LUAD	NA	NA	NA	N	N
C1409	peripheral blood	male	Non–Small-Cell Lung Cancer	NSCLC-NOS	53	NA	NA	N	N
C1410	FFPE	male	Non–Small-Cell Lung Cancer	LUAD	72	Ⅳ	NA	N	N
C1411	peripheral blood	female	Non–Small-Cell Lung Cancer	LUAD	53	Ⅳ	NA	N	N
C1412	peripheral blood	male	Non–Small-Cell Lung Cancer	NSCLC-NOS	65	Ⅳ	NA	N	N
C1413	FFPE	female	Small-Cell Lung Cancer	SCLC	49	Ⅳ	NA	N	N
C1414	peripheral blood	female	Non–Small-Cell Lung Cancer	NSCLC-NOS	42	Ⅳ	NA	N	N
C1415	FFPE	male	Non–Small-Cell Lung Cancer	LUAD	52	Ⅰb	NA	N	N
C1416	FFPE	male	Non–Small-Cell Lung Cancer	LUAD	65	Ⅲa	NA	N	N
C1417	FFPE	male	Non–Small-Cell Lung Cancer	NSCLC-NOS	62	NA	NA	N	N
C1418	FFPE	male	Non–Small-Cell Lung Cancer	NSCLC-NOS	51	Ⅳ	NA	N	N
C1419	peripheral blood	male	Non–Small-Cell Lung Cancer	LUSC	40	Ⅳ	NA	N	N
C1420	FFPE	male	Non–Small-Cell Lung Cancer	NSCLC-NOS	75	NA	Never	N	N
C1421	peripheral blood	male	Non–Small-Cell Lung Cancer	NSCLC-NOS	43	Ⅳ	NA	N	N
C1422	peripheral blood	male	Small-Cell Lung Cancer	SCLC	63	Ⅳ	NA	N	N
C1423	peripheral blood	male	Non–Small-Cell Lung Cancer	LUAD	46	Ⅳ	NA	N	N
C1424	peripheral blood	male	Non–Small-Cell Lung Cancer	Poorly differentiated carcinoma	54	Ⅳ	NA	N	N
C1425	peripheral blood	female	Non–Small-Cell Lung Cancer	LUAD	68	Ⅳ	NA	N	N
C1426	FFPE	male	Non–Small-Cell Lung Cancer	NSCLC-NOS	48	Ⅲ	NA	N	N
C1427	peripheral blood	female	Non–Small-Cell Lung Cancer	NSCLC-NOS	72	Ⅳ	NA	N	N
C1428	peripheral blood	male	Non–Small-Cell Lung Cancer	NSCLC-NOS	52	Ⅳ	smoker	N	N
C1429	FFPE	male	Non–Small-Cell Lung Cancer	NSCLC-NOS	64	NA	NA	N	N
C1430	peripheral blood	female	Non–Small-Cell Lung Cancer	LUAD	53	Ⅳ	NA	N	N
C1431	peripheral blood	female	Non–Small-Cell Lung Cancer	LUAD	60	Ⅳ	NA	N	N
C1432	peripheral blood	female	Non–Small-Cell Lung Cancer	LUAD	56	Ⅳ	NA	N	N
C1433	FFPE	male	Non–Small-Cell Lung Cancer	LUAD	57	Ⅳ	NA	N	N
C1434	FFPE	male	Non–Small-Cell Lung Cancer	LUAD	36	NA	NA	N	N
C1435	peripheral blood	female	Non–Small-Cell Lung Cancer	LUAD	37	Ⅳ	NA	N	N
C1436	peripheral blood	male	Non–Small-Cell Lung Cancer	NSCLC-NOS	60	Ⅳ	NA	N	N
C1437	peripheral blood	female	Non–Small-Cell Lung Cancer	LUAD	62	Ⅳ	NA	N	N
C1438	peripheral blood	male	Non–Small-Cell Lung Cancer	NSCLC-NOS	75	Ⅳ	NA	N	N
C1439	FFPE	female	Non–Small-Cell Lung Cancer	NSCLC-NOS	NA	NA	Never	N	N
C1440	peripheral blood	male	Non–Small-Cell Lung Cancer	NSCLC-NOS	62	NA	NA	N	N
C1441	FFPE	male	Non–Small-Cell Lung Cancer	Adenosquamous carcinoma	51	Ⅲ	NA	N	N
C1442	pleural effusion	female	Non–Small-Cell Lung Cancer	NSCLC-NOS	NA	Ⅳ	NA	N	N
C1443	peripheral blood	female	Non–Small-Cell Lung Cancer	NSCLC-NOS	55	Ⅰ	NA	N	N
C1444	FFPE	male	Non–Small-Cell Lung Cancer	NSCLC-NOS	61	Ⅳ	smoker	N	N
C1445	FFPE	female	Non–Small-Cell Lung Cancer	LUAD	51	Ⅳ	NA	N	N
C1446	peripheral blood	female	Non–Small-Cell Lung Cancer	NSCLC-NOS	81	Ⅳ	NA	N	N
C1447	peripheral blood	female	Non–Small-Cell Lung Cancer	NSCLC-NOS	78	Ⅳ	Never	N	N
C1448	FFPE	female	Non–Small-Cell Lung Cancer	LUSC	57	Ⅳ	NA	N	N
C1449	peripheral blood	male	Non–Small-Cell Lung Cancer	NSCLC-NOS	82	Ⅳ	NA	N	N
C1450	FFPE	female	Non–Small-Cell Lung Cancer	Multiple primary cancers of different pathological types	70	Ⅳ	NA	N	N
C1451	peripheral blood	male	Non–Small-Cell Lung Cancer	NSCLC-NOS	48	NA	NA	N	N
C1452	peripheral blood	male	Non–Small-Cell Lung Cancer	LUAD	49	Ⅳ	NA	N	N
C1453	peripheral blood	female	Non–Small-Cell Lung Cancer	NSCLC-NOS	65	Ⅳ	NA	N	N
C1454	pleural effusion	female	Non–Small-Cell Lung Cancer	NSCLC-NOS	71	Ⅳ	NA	N	N
C1455	peripheral blood	male	Non–Small-Cell Lung Cancer	LUAD	57	Ⅳ	NA	N	N
C1456	peripheral blood	female	Non–Small-Cell Lung Cancer	NSCLC-NOS	62	NA	NA	N	N
C1457	peripheral blood	male	Non–Small-Cell Lung Cancer	LUAD	50	Ⅳ	NA	N	N
C1458	peripheral blood	male	Non–Small-Cell Lung Cancer	NSCLC-NOS	67	Ⅳ	NA	N	N
C1459	peripheral blood	female	Non–Small-Cell Lung Cancer	LUAD	38	NA	NA	N	N
C1460	peripheral blood	female	Non–Small-Cell Lung Cancer	LUAD	43	Ⅳ	NA	N	N
C1461	peripheral blood	male	Non–Small-Cell Lung Cancer	NSCLC-NOS	67	NA	NA	N	N
C1462	peripheral blood	male	Non–Small-Cell Lung Cancer	LUAD	63	Ⅳ	NA	N	N
C1463	pleural effusion	male	Non–Small-Cell Lung Cancer	NSCLC-NOS	66	Ⅳ	NA	N	N
C1464	peripheral blood	male	Non–Small-Cell Lung Cancer	LUSC	66	Ⅳ	NA	N	N
C1465	peripheral blood	female	Non–Small-Cell Lung Cancer	NSCLC-NOS	80	NA	NA	N	N
C1466	peripheral blood	female	Non–Small-Cell Lung Cancer	LUAD	67	Ⅳ	NA	N	N
C1467	FFPE	male	Non–Small-Cell Lung Cancer	NSCLC-NOS	54	NA	NA	N	N
C1468	pericardial effusion	female	Non–Small-Cell Lung Cancer	NSCLC-NOS	54	Ⅳ	NA	N	N
C1469	peripheral blood	female	Non–Small-Cell Lung Cancer	NSCLC-NOS	65	Ⅳ	Never	N	N
C1470	FFPE	male	Small-Cell Lung Cancer	SCLC	66	NA	Never	N	N
C1471	FFPE	male	Non–Small-Cell Lung Cancer	LUAD	55	Ⅳ	NA	N	N
C1472	peripheral blood	male	Non–Small-Cell Lung Cancer	LUAD	56	Ⅲb	smoker	N	N
C1473	FFPE	female	Non–Small-Cell Lung Cancer	NSCLC-NOS	72	Ⅱ	Never	N	N
C1474	peripheral blood	male	Non–Small-Cell Lung Cancer	LUAD	58	NA	NA	N	N
C1475	peripheral blood	male	Non–Small-Cell Lung Cancer	LUSC	NA	NA	NA	N	N
C1476	peripheral blood	male	Non–Small-Cell Lung Cancer	LUAD	82	Ⅳ	smoker	N	N
C1477	peripheral blood	male	Non–Small-Cell Lung Cancer	LUAD	57	Ⅳ	smoker	N	N
C1478	peripheral blood	male	Non–Small-Cell Lung Cancer	LUAD	61	Ⅳ	NA	N	N
C1479	peripheral blood	male	Non–Small-Cell Lung Cancer	LUSC	66	Ⅳ	smoker	N	N
C1480	peripheral blood	male	Non–Small-Cell Lung Cancer	LUAD	75	Ⅳ	smoker	N	N
C1481	peripheral blood	male	Non–Small-Cell Lung Cancer	NSCLC-NOS	73	Ⅳ	NA	N	N
C1482	FFPE	female	Non–Small-Cell Lung Cancer	NSCLC-NOS	53	NA	NA	N	N
C1483	peripheral blood	female	Non–Small-Cell Lung Cancer	NSCLC-NOS	47	NA	NA	N	N
C1484	FFPE	male	Non–Small-Cell Lung Cancer	NSCLC-NOS	53	Ⅳ	NA	N	N
C1485	FFPE	male	Non–Small-Cell Lung Cancer	LUSC	75	NA	smoker	N	N
C1486	peripheral blood	female	Non–Small-Cell Lung Cancer	LUAD	63	Ⅳ	NA	N	N
C1487	FFPE	male	Non–Small-Cell Lung Cancer	LUAD	63	NA	smoker	N	N
C1488	FFPE	male	Non–Small-Cell Lung Cancer	NSCLC-NOS	67	NA	smoker	N	N
C1489	peripheral blood	female	Non–Small-Cell Lung Cancer	LUAD	39	Ⅰ	NA	N	N
C1490	FFPE	female	Non–Small-Cell Lung Cancer	LUAD	63	Ⅳ	Never	N	N
C1491	FFPE	male	Non–Small-Cell Lung Cancer	LUAD	75	Ⅲ	Never	N	N
C1492	FFPE	female	Non–Small-Cell Lung Cancer	LUAD	72	Ⅲ	Never	N	N
C1493	peripheral blood	female	Non–Small-Cell Lung Cancer	LUAD	54	Ⅳ	NA	N	N
C1494	peripheral blood	male	Non–Small-Cell Lung Cancer	LUAD	61	Ⅳ	NA	N	N
C1495	FFPE	male	Non–Small-Cell Lung Cancer	LUAD	60	Ⅱa	smoker	N	N
C1496	peripheral blood	male	Non–Small-Cell Lung Cancer	LUAD	72	Ⅳ	smoker	N	N
C1497	peripheral blood	male	Non–Small-Cell Lung Cancer	LUAD	54	NA	NA	N	N
C1498	FFPE	female	Non–Small-Cell Lung Cancer	NSCLC-NOS	62	Ⅲ	NA	N	N
C1499	peripheral blood	male	Non–Small-Cell Lung Cancer	NSCLC-NOS	85	Ⅳ	smoker	N	N
C1500	peripheral blood	male	Non–Small-Cell Lung Cancer	NSCLC-NOS	40	NA	NA	N	N
C1501	FFPE	male	Non–Small-Cell Lung Cancer	LUAD	74	NA	NA	N	N
C1502	peripheral blood	female	Non–Small-Cell Lung Cancer	LUSC	47	Ⅲ	NA	N	N
C1503	peripheral blood	male	Non–Small-Cell Lung Cancer	NSCLC-NOS	70	Ⅲ	NA	N	N
C1504	FFPE	female	Non–Small-Cell Lung Cancer	NSCLC-NOS	41	NA	NA	N	N
C1505	peripheral blood	male	Non–Small-Cell Lung Cancer	Pleomorphic carcinoma	29	Ⅳ	NA	N	N
C1506	FFPE	male	Non–Small-Cell Lung Cancer	NSCLC-NOS	43	NA	NA	N	N
C1507	peripheral blood	female	Non–Small-Cell Lung Cancer	adenosquamous carcinoma	57	Ⅳ	NA	N	N
C1508	peripheral blood	male	Non–Small-Cell Lung Cancer	LUAD	54	Ⅳ	smoker	N	N
C1509	peripheral blood	female	Non–Small-Cell Lung Cancer	LUAD	53	Ⅳ	Never	N	N
C1510	peripheral blood	male	Non–Small-Cell Lung Cancer	LUAD	59	NA	NA	N	N
C1511	peripheral blood	male	Non–Small-Cell Lung Cancer	NSCLC-NOS	77	NA	NA	N	N
C1512	peripheral blood	male	Non–Small-Cell Lung Cancer	NSCLC-NOS	59	Ⅳ	NA	N	N
C1513	peripheral blood	male	Small-Cell Lung Cancer	SCLC	83	Ⅳ	NA	N	N
C1514	peripheral blood	male	Non–Small-Cell Lung Cancer	NSCLC-NOS	48	Ⅳ	NA	N	N
C1515	FFPE	male	Small-Cell Lung Cancer	SCLC	77	NA	NA	N	N
C1516	peripheral blood	female	Non–Small-Cell Lung Cancer	NSCLC-NOS	88	Ⅲ	NA	N	N
C1517	peripheral blood	female	Non–Small-Cell Lung Cancer	LUAD	65	Ⅳ	NA	N	N
C1518	peripheral blood	male	Non–Small-Cell Lung Cancer	LUSC	70	Ⅳ	smoker	N	N
C1519	FFPE	male	Non–Small-Cell Lung Cancer	NSCLC-NOS	61	Ⅳ	NA	N	N
C1520	FFPE	male	Non–Small-Cell Lung Cancer	NSCLC-NOS	68	Ⅳ	smoker	N	N
C1521	FFPE	male	Non–Small-Cell Lung Cancer	NSCLC-NOS	70	NA	smoker	N	N
C1522	peripheral blood	female	Non–Small-Cell Lung Cancer	NSCLC-NOS	NA	Ⅳ	Never	N	N
C1523	FFPE	male	Non–Small-Cell Lung Cancer	NSCLC-NOS	78	Ⅳ	NA	N	N
C1524	peripheral blood	female	Non–Small-Cell Lung Cancer	LUAD	43	Ⅳ	NA	N	N
C1525	peripheral blood	male	Non–Small-Cell Lung Cancer	LUAD	76	NA	NA	N	N
C1526	peripheral blood	female	Non–Small-Cell Lung Cancer	NSCLC-NOS	86	Ⅳ	Never	N	N
C1527	peripheral blood	female	Non–Small-Cell Lung Cancer	NSCLC-NOS	77	Ⅳ	NA	N	N
C1528	peripheral blood	male	Non–Small-Cell Lung Cancer	NSCLC-NOS	72	NA	NA	N	N
C1529	peripheral blood	male	Non–Small-Cell Lung Cancer	NSCLC-NOS	NA	NA	NA	N	N
C1530	peripheral blood	male	Non–Small-Cell Lung Cancer	NSCLC-NOS	NA	NA	NA	N	N
C1531	FFPE	male	Small-Cell Lung Cancer	SCLC	NA	NA	NA	N	N
C1532	FFPE	female	Non–Small-Cell Lung Cancer	NSCLC-NOS	50	Ⅳ	NA	N	N
C1533	pleural effusion	male	Non–Small-Cell Lung Cancer	NSCLC-NOS	67	Ⅳ	NA	N	N
C1534	peripheral blood	male	Non–Small-Cell Lung Cancer	LUAD	83	Ⅳ	NA	N	N
C1535	peripheral blood	female	Non–Small-Cell Lung Cancer	LUAD	46	Ⅳ	NA	N	N
C1536	peripheral blood	female	Non–Small-Cell Lung Cancer	NSCLC-NOS	65	Ⅳ	NA	N	N
C1537	FFPE	female	Non–Small-Cell Lung Cancer	LUSC	43	Ⅳ	NA	N	N
C1538	peripheral blood	female	Non–Small-Cell Lung Cancer	LUAD	74	Ⅳ	NA	N	N
C1539	FFPE	female	Non–Small-Cell Lung Cancer	NSCLC-NOS	56	NA	NA	N	N
C1540	FFPE	male	Small-Cell Lung Cancer	SCLC	70	NA	NA	N	N
C1541	FFPE	male	Non–Small-Cell Lung Cancer	LUSC	NA	Ⅳ	NA	N	N
C1542	FFPE	male	Non–Small-Cell Lung Cancer	Sarcomatoid carcinoma	64	Ⅳ	NA	N	N
C1543	peripheral blood	female	Non–Small-Cell Lung Cancer	LUAD	58	Ⅲa	NA	N	N
C1544	peripheral blood	female	Non–Small-Cell Lung Cancer	Sarcomatoid carcinoma	26	Ⅲ	NA	N	N
C1545	peripheral blood	male	Non–Small-Cell Lung Cancer	NSCLC-NOS	59	Ⅳ	NA	N	N
C1546	FFPE	male	Non–Small-Cell Lung Cancer	NSCLC-NOS	61	NA	NA	N	N
C1547	FFPE	male	Non–Small-Cell Lung Cancer	NSCLC-NOS	58	NA	NA	N	N
C1548	FFPE	female	Non–Small-Cell Lung Cancer	NSCLC-NOS	NA	NA	NA	N	N
C1549	FFPE	male	Non–Small-Cell Lung Cancer	NSCLC-NOS	56	NA	NA	N	N
C1550	peripheral blood	male	Non–Small-Cell Lung Cancer	NSCLC-NOS	78	Ⅳ	NA	N	N
C1551	FFPE	female	Non–Small-Cell Lung Cancer	LUAD	69	NA	Never	N	N
C1552	FFPE	female	Non–Small-Cell Lung Cancer	LUAD	55	Ⅰ	NA	N	N
C1553	peripheral blood	male	Non–Small-Cell Lung Cancer	LUAD	61	Ⅳ	NA	N	N
C1554	FFPE	male	Non–Small-Cell Lung Cancer	LUAD	69	Ⅲ	smoker	N	N
C1555	FFPE	male	Non–Small-Cell Lung Cancer	NSCLC-NOS	79	Ⅳ	smoker	N	N
C1556	peripheral blood	male	Non–Small-Cell Lung Cancer	LUAD	51	Ⅳ	NA	N	N
C1557	FFPE	male	Non–Small-Cell Lung Cancer	LUAD	67	Ⅳ	smoker	N	N
C1558	pleural effusion	male	Non–Small-Cell Lung Cancer	LUSC	64	Ⅳ	smoker	N	N
C1559	peripheral blood	female	Non–Small-Cell Lung Cancer	NSCLC-NOS	64	Ⅳ	Never	N	N
C1560	FFPE	male	Non–Small-Cell Lung Cancer	LUSC	66	Ⅳ	NA	N	N
C1561	peripheral blood	male	Non–Small-Cell Lung Cancer	LUAD	57	Ⅳ	NA	N	N
C1562	peripheral blood	male	Non–Small-Cell Lung Cancer	LUAD	59	Ⅳ	NA	N	N
C1563	peripheral blood	male	Small-Cell Lung Cancer	SCLC	38	Ⅳ	NA	N	N
C1564	peripheral blood	female	Non–Small-Cell Lung Cancer	LUAD	67	Ⅳ	NA	N	N
C1565	whole genome DNA	male	Non–Small-Cell Lung Cancer	LUAD	48	Ⅱ	NA	N	N
C1566	peripheral blood	male	Non–Small-Cell Lung Cancer	NSCLC-NOS	78	Ⅱb	NA	N	N
C1567	FFPE	male	Non–Small-Cell Lung Cancer	LUAD	45	Ⅳ	NA	N	N
C1568	peripheral blood	male	Non–Small-Cell Lung Cancer	LUAD	52	NA	NA	N	N
C1569	peripheral blood	male	Non–Small-Cell Lung Cancer	LUAD	64	Ⅰ	NA	N	N
C1570	FFPE	female	Non–Small-Cell Lung Cancer	Adenosquamous carcinoma	42	Ⅱ	NA	N	N
C1571	FFPE	female	Non–Small-Cell Lung Cancer	LUAD	63	NA	NA	N	N
C1572	peripheral blood	male	Non–Small-Cell Lung Cancer	Sarcomatoid carcinoma	57	Ⅳ	NA	N	N
C1573	FFPE	male	Non–Small-Cell Lung Cancer	LUAD	65	NA	NA	N	N
C1574	peripheral blood	male	Non–Small-Cell Lung Cancer	LUAD	59	Ⅳ	NA	N	N
C1575	peripheral blood	male	Non–Small-Cell Lung Cancer	LUAD	56	Ⅲ	NA	N	N
C1576	peripheral blood	male	Non–Small-Cell Lung Cancer	LUAD	55	Ⅳ	smoker	N	N
C1577	FFPE	male	Non–Small-Cell Lung Cancer	LUAD	56	Ⅳ	NA	N	N
C1578	FFPE	female	Non–Small-Cell Lung Cancer	NSCLC-NOS	69	Ⅳ	NA	N	N
C1579	FFPE	female	Non–Small-Cell Lung Cancer	NSCLC-NOS	75	NA	NA	N	N
C1580	peripheral blood	male	Non–Small-Cell Lung Cancer	LUAD	55	Ⅳ	NA	N	N
C1581	peripheral blood	male	Non–Small-Cell Lung Cancer	NSCLC-NOS	79	NA	NA	N	N
C1582	FFPE	female	Non–Small-Cell Lung Cancer	NSCLC-NOS	36	NA	Never	N	N
C1583	peripheral blood	female	Non–Small-Cell Lung Cancer	LUAD	50	NA	NA	N	N
C1584	peripheral blood	male	Non–Small-Cell Lung Cancer	LUAD	55	Ⅳ	NA	N	N
C1585	FFPE	male	Non–Small-Cell Lung Cancer	LUAD	78	NA	NA	N	N
C1586	peripheral blood	female	Non–Small-Cell Lung Cancer	LUSC	46	Ⅳ	NA	N	N
C1587	peripheral blood	female	Non–Small-Cell Lung Cancer	LUSC	71	Ⅳ	NA	N	N
C1588	FFPE	male	Non–Small-Cell Lung Cancer	NSCLC-NOS	53	NA	NA	N	N
C1589	peripheral blood	female	Small-Cell Lung Cancer	SCLC	57	Ⅳ	NA	N	N
C1590	peripheral blood	female	Non–Small-Cell Lung Cancer	LUAD	59	Ⅳ	NA	N	N
C1591	ascitic fluid	female	Non–Small-Cell Lung Cancer	LUAD	42	Ⅳ	NA	N	N
C1592	FFPE	female	Non–Small-Cell Lung Cancer	LUAD	52	Ⅳ	NA	N	N
C1593	peripheral blood	male	Non–Small-Cell Lung Cancer	LUAD	47	Ⅳ	NA	N	N
C1594	peripheral blood	male	Non–Small-Cell Lung Cancer	NSCLC-NOS	NA	NA	NA	N	N
C1595	peripheral blood	male	Non–Small-Cell Lung Cancer	NSCLC-NOS	77	NA	NA	N	N
C1596	peripheral blood	male	Non–Small-Cell Lung Cancer	LUAD	66	Ⅳ	NA	N	N
C1597	peripheral blood	female	Non–Small-Cell Lung Cancer	LUAD	64	Ⅲ	NA	N	N
C1598	FFPE	male	Non–Small-Cell Lung Cancer	LUSC	69	NA	NA	N	N
C1599	peripheral blood	unknown	Non–Small-Cell Lung Cancer	NSCLC-NOS	NA	Ⅳ	NA	N	N
C1600	peripheral blood	male	Non–Small-Cell Lung Cancer	NSCLC-NOS	60	Ⅳ	smoker	N	N
C1601	peripheral blood	female	Non–Small-Cell Lung Cancer	LUAD	76	Ⅳ	NA	N	N
C1602	FFPE	female	Non–Small-Cell Lung Cancer	LUAD	62	Ⅳ	Never	N	N
C1603	FFPE	male	Small-Cell Lung Cancer	SCLC	62	NA	Never	N	N
C1604	FFPE	male	Non–Small-Cell Lung Cancer	NSCLC-NOS	65	Ⅳ	Never	N	N
C1605	peripheral blood	female	Non–Small-Cell Lung Cancer	NSCLC-NOS	NA	NA	NA	N	N
C1606	FFPE	male	Non–Small-Cell Lung Cancer	Adenosquamous carcinoma	57	Ⅲ	NA	N	N
C1607	FFPE	female	Non–Small-Cell Lung Cancer	LUAD	45	NA	Never	N	N
C1608	peripheral blood	female	Non–Small-Cell Lung Cancer	NSCLC-NOS	NA	NA	NA	N	N
C1609	FFPE	female	Non–Small-Cell Lung Cancer	LUAD	72	Ⅳ	Never	N	N
C1610	peripheral blood	male	Non–Small-Cell Lung Cancer	LUAD	28	Ⅳ	NA	N	N
C1611	FFPE	male	Non–Small-Cell Lung Cancer	LUAD	54	Ⅳ	NA	N	N
C1612	FFPE	male	Non–Small-Cell Lung Cancer	Large cell neuroendocrine carcinoma	63	NA	smoker	N	N
C1613	peripheral blood	male	Non–Small-Cell Lung Cancer	NSCLC-NOS	64	Ⅳ	smoker	N	N
C1614	FFPE	female	Non–Small-Cell Lung Cancer	Adenosquamous carcinoma	59	NA	Never	N	N
C1615	FFPE	male	Non–Small-Cell Lung Cancer	LUAD	68	NA	smoker	N	N
C1616	peripheral blood	male	Non–Small-Cell Lung Cancer	LUAD	59	NA	NA	N	N
C1617	FFPE	female	Non–Small-Cell Lung Cancer	LUAD	64	NA	Never	N	N
C1618	peripheral blood	male	Non–Small-Cell Lung Cancer	LUAD	48	Ⅳ	smoker	N	N
C1619	peripheral blood	male	Non–Small-Cell Lung Cancer	NSCLC-NOS	86	Ⅳ	NA	N	N
C1620	peripheral blood	female	Non–Small-Cell Lung Cancer	LUAD	56	Ⅳ	Never	N	N
C1621	FFPE	female	Non–Small-Cell Lung Cancer	LUAD	56	Ⅳ	Never	N	N
C1622	peripheral blood	male	Non–Small-Cell Lung Cancer	LUAD	76	NA	NA	N	N
C1623	FFPE	male	Non–Small-Cell Lung Cancer	LUAD	65	NA	smoker	N	N
C1624	peripheral blood	male	Non–Small-Cell Lung Cancer	NSCLC-NOS	56	Ⅳ	NA	N	N
C1625	peripheral blood	male	Non–Small-Cell Lung Cancer	NSCLC-NOS	76	Ⅳ	NA	N	N
C1626	FFPE	female	Non–Small-Cell Lung Cancer	NSCLC-NOS	49	Ⅳ	NA	N	N
C1627	peripheral blood	male	Non–Small-Cell Lung Cancer	LUSC	46	Ⅳ	NA	N	N
C1628	FFPE	male	Non–Small-Cell Lung Cancer	NSCLC-NOS	34	NA	NA	N	N
C1629	peripheral blood	female	Non–Small-Cell Lung Cancer	LUAD	71	Ⅳ	Never	N	N
C1630	peripheral blood	female	Non–Small-Cell Lung Cancer	LUAD	55	NA	NA	N	N
C1631	pleural effusion	male	Non–Small-Cell Lung Cancer	LUAD	62	Ⅳ	NA	N	N
C1632	peripheral blood	female	Non–Small-Cell Lung Cancer	NSCLC-NOS	48	Ⅳ	NA	N	N
C1633	FFPE	male	Non–Small-Cell Lung Cancer	NSCLC-NOS	82	NA	NA	N	N
C1634	peripheral blood	female	Non–Small-Cell Lung Cancer	NSCLC-NOS	79	Ⅳ	NA	N	N
C1635	FFPE	male	Non–Small-Cell Lung Cancer	Sarcomatoid carcinoma	71	NA	NA	N	N
C1636	pleural effusion	male	Non–Small-Cell Lung Cancer	NSCLC-NOS	68	Ⅳ	NA	N	N
C1637	FFPE	female	Non–Small-Cell Lung Cancer	NSCLC-NOS	57	NA	NA	N	N
C1638	FFPE	male	Non–Small-Cell Lung Cancer	LUSC	74	Ⅲ	smoker	N	N
C1639	FFPE	female	Non–Small-Cell Lung Cancer	NSCLC-NOS	56	Ⅳ	NA	N	N
C1640	FFPE	female	Non–Small-Cell Lung Cancer	LUAD	40	Ⅰ	NA	N	N
C1641	peripheral blood	male	Non–Small-Cell Lung Cancer	LUSC	73	Ⅳ	NA	N	N
C1642	FFPE	male	Non–Small-Cell Lung Cancer	Adenosquamous carcinoma	64	Ⅱa	NA	N	N
C1643	FFPE	male	Non–Small-Cell Lung Cancer	LUAD	77	NA	NA	N	N
C1644	peripheral blood	male	Non–Small-Cell Lung Cancer	NSCLC-NOS	76	NA	NA	N	N
C1645	FFPE	male	Non–Small-Cell Lung Cancer	Mucoepidermoid carcinoma	33	NA	NA	N	N
C1646	peripheral blood	female	Non–Small-Cell Lung Cancer	NSCLC-NOS	80	NA	NA	N	N
C1647	peripheral blood	female	Non–Small-Cell Lung Cancer	LUAD	37	Ⅳ	NA	N	N
C1648	peripheral blood	male	Non–Small-Cell Lung Cancer	LUAD	57	Ⅲa	NA	N	N
C1649	peripheral blood	male	Small-Cell Lung Cancer	SCLC	63	Ⅳ	NA	N	N
C1650	peripheral blood	male	Small-Cell Lung Cancer	SCLC	53	Ⅲ	NA	N	N
C1651	peripheral blood	male	Non–Small-Cell Lung Cancer	Sarcomatoid carcinoma	60	Ⅳ	NA	N	N
C1652	peripheral blood	female	Non–Small-Cell Lung Cancer	Large cell neuroendocrine carcinoma	53	Ⅳ	NA	N	N
C1653	peripheral blood	male	Non–Small-Cell Lung Cancer	LUAD	55	NA	NA	N	N
C1654	FFPE	female	Non–Small-Cell Lung Cancer	Sarcomatoid carcinoma	73	NA	NA	N	N
C1655	peripheral blood	female	Non–Small-Cell Lung Cancer	LUAD	57	Ⅳ	NA	N	N
C1656	FFPE	male	Small-Cell Lung Cancer	SCLC	62	Ⅳ	NA	N	N
C1657	peripheral blood	female	Non–Small-Cell Lung Cancer	LUAD	33	Ⅲ	NA	N	N
C1658	peripheral blood	female	Small-Cell Lung Cancer	SCLC	62	Ⅳ	NA	N	N
C1659	peripheral blood	female	Non–Small-Cell Lung Cancer	LUAD	83	NA	NA	N	N
C1660	FFPE	male	Non–Small-Cell Lung Cancer	LUAD	56	Ⅳ	smoker	N	N
C1661	FFPE	male	Non–Small-Cell Lung Cancer	NSCLC-NOS	NA	NA	NA	N	N
C1662	FFPE	male	Non–Small-Cell Lung Cancer	NSCLC-NOS	NA	NA	NA	N	N
C1663	FFPE	female	Non–Small-Cell Lung Cancer	NSCLC-NOS	59	NA	NA	N	N
C1664	peripheral blood	female	Non–Small-Cell Lung Cancer	LUAD	59	Ⅳ	NA	N	N
C1665	peripheral blood	female	Non–Small-Cell Lung Cancer	LUSC	50	Ⅳ	NA	N	N
C1666	peripheral blood	male	Non–Small-Cell Lung Cancer	NSCLC-NOS	70	NA	NA	N	N
C1667	peripheral blood	female	Non–Small-Cell Lung Cancer	NSCLC-NOS	69	Ⅳ	NA	N	N
C1668	peripheral blood	female	Non–Small-Cell Lung Cancer	LUAD	49	Ⅳ	NA	N	N
C1669	peripheral blood	male	Non–Small-Cell Lung Cancer	LUAD	39	Ⅳ	NA	N	N
C1670	peripheral blood	female	Non–Small-Cell Lung Cancer	LUAD	46	Ⅳ	NA	N	N
C1671	peripheral blood	female	Non–Small-Cell Lung Cancer	LUSC	68	Ⅳ	Never	N	N
C1672	peripheral blood	male	Non–Small-Cell Lung Cancer	LUSC	84	Ⅲ	smoker	N	N
C1673	peripheral blood	male	Non–Small-Cell Lung Cancer	NSCLC-NOS	78	NA	smoker	N	N
C1674	peripheral blood	male	Non–Small-Cell Lung Cancer	LUAD	54	Ⅳ	smoker	N	N
C1675	FFPE	female	Non–Small-Cell Lung Cancer	NSCLC-NOS	70	NA	NA	N	N
C1676	pleural effusion	male	Small-Cell Lung Cancer	SCLC	NA	Ⅳ	NA	N	N
C1677	peripheral blood	male	Non–Small-Cell Lung Cancer	NSCLC-NOS	74	Ⅳ	NA	N	N
C1678	FFPE	male	Small-Cell Lung Cancer	SCLC	48	Ⅲ	NA	N	N
C1679	peripheral blood	male	Non–Small-Cell Lung Cancer	LUAD	86	NA	NA	N	N
C1680	FFPE	male	Non–Small-Cell Lung Cancer	NSCLC-NOS	83	NA	NA	N	N
C1681	FFPE	male	Non–Small-Cell Lung Cancer	LUAD	73	Ⅳ	smoker	N	N
C1682	pleural effusion	male	Non–Small-Cell Lung Cancer	LUAD	55	Ⅳ	smoker	N	N
C1683	pleural effusion	male	Non–Small-Cell Lung Cancer	LUAD	40	Ⅳ	Never	N	N
C1684	pleural effusion	female	Non–Small-Cell Lung Cancer	LUAD	57	Ⅳ	smoker	N	N
C1685	FFPE	female	Non–Small-Cell Lung Cancer	LUAD	70	Ⅲ	Never	N	N
C1686	peripheral blood	male	Non–Small-Cell Lung Cancer	NSCLC-NOS	47	NA	NA	N	N
C1687	FFPE	female	Small-Cell Lung Cancer	SCLC	55	Ⅳ	NA	N	N
C1688	FFPE	male	Non–Small-Cell Lung Cancer	NSCLC-NOS	62	NA	NA	N	N
P0001	peripheral blood	male	Non–Small-Cell Lung Cancer	LUAD	63	Ⅳ	NA	NM_007294.3(BRCA1): c.1961dupA (p.Y655Vfs*18)	BRCA1
P0002	peripheral blood	female	Non–Small-Cell Lung Cancer	LUAD	40	Ⅳ	Never	NM_032043.2(BRIP1): c.2982CAAA[2] (p.T997Rfs*61)	BRIP1
P0003	pleural effusion	male	Non–Small-Cell Lung Cancer	NSCLC-NOS	73	Ⅳ	smoker	NM_139076.2(FAM175A): c.10G>T (p.E4*)	FAM175A
P0004	FFPE	male	Non–Small-Cell Lung Cancer	LUAD	55	Ⅳ	NA	NM_001040108.1(MLH3): c.3826T>C (p.W1276R)	MLH3
P0005	FFPE	female	Non–Small-Cell Lung Cancer	LUAD	35	Ⅳ	NA	BAP1(whole gene)	BAP1
P0006	FFPE	male	Non–Small-Cell Lung Cancer	LUSC	58	Ⅳ	NA	NM_000057.2(BLM): c.1544dupA (p.N515Kfs*2)	BLM
P0007	FFPE	male	Non–Small-Cell Lung Cancer	LUAD	58	Ⅳ	NA	NM_001128425.1(MUTYH): c.1359T>G (p.Y453*)	MUTYH
P0008	FFPE	female	Non–Small-Cell Lung Cancer	LUAD	61	Ⅳ	NA	NM_000534.4(PMS1): c.1251_1252insA (p.Y418Ifs*5)	PMS1
P0009	peripheral blood	male	Non–Small-Cell Lung Cancer	LUAD	62	Ⅳ	NA	NM_058216.1(RAD51C): c.394dupA (p.T132Nfs*23)	RAD51C
P0010	FFPE	male	Non–Small-Cell Lung Cancer	LUAD	56	NA	smoker	NM_000548.3(TSC2): c.2356-2A>C	TSC2
P0011	FFPE	male	Non–Small-Cell Lung Cancer	Poorly differentiated carcinoma	55	Ⅳ	NA	NM_000135.2(FANCA): c.1A>T (p.0?)	FANCA
P0012	pleural effusion	female	Non–Small-Cell Lung Cancer	LUAD	46	Ⅳ	NA	NM_024675.3(PALB2): c.2997-1G>A	PALB2
P0013	FFPE	female	Non–Small-Cell Lung Cancer	LUAD	61	Ⅳ	NA	NM_000057.2(BLM): c.768CT[2] (p.L258Efs*7)	BLM
P0014	peripheral blood	male	Non–Small-Cell Lung Cancer	LUSC	67	Ⅲ	NA	NM_002878.3(RAD51D): c.898C>T (p.R300*)	RAD51D
P0015	FFPE	female	Non–Small-Cell Lung Cancer	LUAD	63	NA	Never	NM_033084.3(FANCD2): c.226C>T (p.Q76*),NM_001754.4(RUNX1): c.351+1G>A	FANCD2,RUNX1
P0016	FFPE	female	Non–Small-Cell Lung Cancer	LUAD	53	Ⅳ	NA	NM_002878.3(RAD51D): c.270_271dupTA (p.K91Ifs*13)	RAD51D
P0017	FFPE	female	Non–Small-Cell Lung Cancer	LUAD	29	Ⅳ	NA	NM_033084.3(FANCD2): c.520C>T (p.R174*)	FANCD2
P0018	FFPE	female	Non–Small-Cell Lung Cancer	LUAD	44	NA	Never	NM_001040108.1(MLH3): c.3570+1G>A	MLH3
P0019	peripheral blood	female	Non–Small-Cell Lung Cancer	LUAD	63	Ⅳ	NA	NM_024675.3(PALB2): c.2167_2168delAT (p.M723Vfs*21)	PALB2
P0020	peripheral blood	male	Non–Small-Cell Lung Cancer	LUAD	56	Ⅳ	NA	NM_000059.3(BRCA2): c.6031T[2] (p.S2012Qfs*5)	BRCA2
P0021	FFPE	female	Non–Small-Cell Lung Cancer	LUAD	58	Ⅳ	NA	NM_000059.3(BRCA2): c.2059_2063delGATTA (p.D687*fs*1)	BRCA2
P0022	CSF	female	Non–Small-Cell Lung Cancer	LUAD	42	Ⅳ	NA	NM_000546.5(TP53): c.817C>T (p.R273C)	TP53
P0023	FFPE	female	Non–Small-Cell Lung Cancer	LUSC	46	Ⅳ	NA	NM_000051.3(ATM): c.3523delG (p.A1175Pfs*6)	ATM
P0024	peripheral blood	male	Non–Small-Cell Lung Cancer	LUAD	65	Ⅲ	NA	NM_000057.2(BLM): c.1149dupT (p.D384*fs*1)	BLM
P0025	FFPE	female	Non–Small-Cell Lung Cancer	LUAD	68	Ⅳ	Never	NM_000546.5(TP53): c.541C>T (p.R181C)	TP53
P0026	peripheral blood	male	Non–Small-Cell Lung Cancer	LUAD	61	NA	smoker	NM_002875.4(RAD51): c.449G>A (p.R150Q)	RAD51
P0027	FFPE	male	Non–Small-Cell Lung Cancer	LUSC	66	Ⅱ	NA	NM_000057.2(BLM): c.1752delT (p.Q585Nfs*33)	BLM
P0028	peripheral blood	male	Non–Small-Cell Lung Cancer	LUAD	56	Ⅳ	NA	NM_000135.2(FANCA): c.3348+1G>A	FANCA
P0029	FFPE	female	Non–Small-Cell Lung Cancer	LUAD	NA	NA	NA	NM_000059.3(BRCA2): c.9117G>A (p.(P3039=))	BRCA2
P0030	FFPE	male	Non–Small-Cell Lung Cancer	LUAD	59	NA	Never	NM_000135.2(FANCA): c.284-1G>A	FANCA
P0031	FFPE	male	Non–Small-Cell Lung Cancer	LUAD	62	NA	Never	NM_032444.2(SLX4): c.4921dupG (p.V1641Gfs*15)	SLX4
P0032	peripheral blood	female	Non–Small-Cell Lung Cancer	LUSC	58	Ⅳ	NA	NM_000267.3(NF1): c.2033dupC (p.I679Dfs*21)	NF1
P0033	peripheral blood	male	Non–Small-Cell Lung Cancer	LUAD	37	Ⅳ	NA	NM_000059.3(BRCA2): c.4965delC (p.Y1655*fs*1)	BRCA2
P0034	FFPE	male	Non–Small-Cell Lung Cancer	LUSC	62	Ⅱb	NA	NM_000051.3(ATM): c.2591delG (p.S864Ifs*16)	ATM
P0035	peripheral blood	male	Non–Small-Cell Lung Cancer	NSCLC-NOS	82	Ⅳ	Never	NM_033084.3(FANCD2): c.2380C>T (p.R794*)	FANCD2
P0036	FFPE	male	Non–Small-Cell Lung Cancer	LUAD	67	Ⅳ	NA	NM_004168.2(SDHA): c.1A>G (p.0?)	SDHA
P0037	peripheral blood	female	Non–Small-Cell Lung Cancer	NSCLC-NOS	62	NA	Never	NM_002485.4(NBN): c.247dupA (p.M83Nfs*23),NM_032043.2(BRIP1): c.1315C>T (p.R439*)	NBN,BRIP1
P0038	FFPE	female	Non–Small-Cell Lung Cancer	LUAD	48	Ⅳ	NA	NM_000059.3(BRCA2): c.7792G>T (p.E2598*),NM_000135.2(FANCA): c.1535C>G (p.S512*)	BRCA2,FANCA
P0039	peripheral blood	female	Non–Small-Cell Lung Cancer	LUAD	63	Ⅳ	NA	NM_000051.3(ATM): c.8914C>T (p.Q2972*)	ATM
P0040	FFPE	male	Non–Small-Cell Lung Cancer	NSCLC-NOS	60	Ⅳ	NA	NM_000546.5(TP53): c.743G>A (p.R248Q)	TP53
P0041	FFPE	female	Non–Small-Cell Lung Cancer	LUAD	61	Ⅳ	NA	NM_000059.3(BRCA2): c.5040TG[1] (p.V1681Efs*7)	BRCA2
P0042	FFPE	male	Non–Small-Cell Lung Cancer	LUAD	76	Ⅳ	NA	NM_000535.5(PMS2): c.1738A>T (p.K580*)	PMS2
P0043	FFPE	female	Non–Small-Cell Lung Cancer	LUAD	70	Ⅳ	NA	NM_001128425.1(MUTYH): c.1187G>A (p.G396D)	MUTYH
P0044	FFPE	male	Non–Small-Cell Lung Cancer	LUAD	65	Ⅳ	NA	NM_001128425.1(MUTYH): c.467G>A (p.W156*)	MUTYH
P0045	FFPE	male	Non–Small-Cell Lung Cancer	LUAD	43	NA	Never	NM_000546.5(TP53): c.883_904delCCTCACCACGAGCTGCCCCCAG (p.P295Gfs*43),NM_000051.3(ATM): c.67C>T (p.R23*)	TP53,ATM
P0046	FFPE	male	Non–Small-Cell Lung Cancer	NSCLC-NOS	70	Ⅳ	Never	NM_005732.3(RAD50): c.2165dupA (p.E723Gfs*5)	RAD50
P0047	FFPE	male	Small-Cell Lung Cancer	SCLC	52	Ⅲ	NA	NM_004360.3(CDH1): c.164-2A>T	CDH1
P0048	FFPE	male	Non–Small-Cell Lung Cancer	LUAD	67	Ⅳ	NA	NM_004168.2(SDHA): c.1A>G (p.0?)	SDHA
P0049	FFPE	male	Non–Small-Cell Lung Cancer	Lymphoepithelioid carcinoma	44	Ⅲ	NA	NM_002485.4(NBN): c.995-1G>C	NBN
P0050	FFPE	male	Non–Small-Cell Lung Cancer	LUAD	64	Ⅳ	Never	NM_032043.2(BRIP1): c.1066C>T (p.R356*)	BRIP1
P0051	FFPE	female	Non–Small-Cell Lung Cancer	LUAD	70	Ⅳ	NA	NM_058216.1(RAD51C): c.394dupA (p.T132Nfs*23)	RAD51C
P0052	FFPE	male	Non–Small-Cell Lung Cancer	LUAD	59	Ⅳ	NA	NM_004168.2(SDHA): c.1A>G (p.0?)	SDHA
P0053	peripheral blood	male	Non–Small-Cell Lung Cancer	LUSC	52	Ⅲ	NA	NM_024642.4(GALNT12): c.842G>A (p.W281*)	GALNT12
P0054	FFPE	female	Non–Small-Cell Lung Cancer	LUAD	49	Ⅳ	Never	NM_024675.3(PALB2): c.1037_1041delAAGAA (p.K346Tfs*13)	PALB2
P0055	peripheral blood	male	Non–Small-Cell Lung Cancer	LUAD	43	NA	Never	NM_033084.3(FANCD2): c.206-1delG	FANCD2
P0056	pleural effusion	male	Non–Small-Cell Lung Cancer	NSCLC-NOS	75	Ⅳ	Never	NM_032043.2(BRIP1): c.1066C>T (p.R356*)	BRIP1
P0057	peripheral blood	male	Non–Small-Cell Lung Cancer	NSCLC-NOS	77	Ⅳ	Never	NM_002878.3(RAD51D): c.898C>T (p.R300*)	RAD51D
P0058	peripheral blood	female	Non–Small-Cell Lung Cancer	LUAD	74	Ⅳ	NA	NM_000535.5(PMS2): c.943C>T (p.R315*)	PMS2
P0059	peripheral blood	male	Non–Small-Cell Lung Cancer	LUAD	75	Ⅳ	NA	NM_000534.4(PMS1): c.2337AG[2] (p.L782Ffs*2)	PMS1
P0060	peripheral blood	male	Non–Small-Cell Lung Cancer	LUAD	54	Ⅲ	NA	NM_002878.3(RAD51D): c.898C>T (p.R300*)	RAD51D
P0061	peripheral blood	male	Non–Small-Cell Lung Cancer	NSCLC-NOS	65	NA	NA	NM_001128425.1(MUTYH): c.857G>A (p.G286E)	MUTYH
P0062	peripheral blood	male	Small-Cell Lung Cancer	SCLC	40	Ⅳ	NA	NM_058216.1(RAD51C): c.179CT[1] (p.L61Afs*11)	RAD51C
P0063	FFPE	male	Non–Small-Cell Lung Cancer	LUAD	69	Ⅲ	NA	NM_007294.3(BRCA1): c.212G>A (p.R71K)	BRCA1
P0064	FFPE	male	Non–Small-Cell Lung Cancer	LUAD	62	NA	Never	NM_007194.3(CHEK2): c.1555C>T (p.R519*)	CHEK2
P0065	peripheral blood	male	Non–Small-Cell Lung Cancer	NSCLC-NOS	64	Ⅳ	Never	NM_000051.3(ATM): c.170G[2] (p.D58Mfs*18)	ATM
P0066	FFPE	female	Non–Small-Cell Lung Cancer	NSCLC-NOS	42	NA	Never	NM_000059.3(BRCA2): c.8400_8402delTTTinsAAAA (p.F2801Kfs*11)	BRCA2
P0067	peripheral blood	male	Non–Small-Cell Lung Cancer	LUAD	59	Ⅳ	NA	NM_002878.3(RAD51D): c.270_271dupTA (p.K91Ifs*13)	RAD51D
P0068	CSF	female	Non–Small-Cell Lung Cancer	LUAD	65	Ⅳ	NA	NM_001128425.1(MUTYH): c.55C>T (p.R19*)	MUTYH
P0069	pleural effusion	male	Non–Small-Cell Lung Cancer	LUAD	78	Ⅳ	smoker	NM_033084.3(FANCD2): c.3105+2delT	FANCD2
P0070	peripheral blood	male	Non–Small-Cell Lung Cancer	Adenosquamous carcinoma	48	Ⅳ	NA	NM_001128425.1(MUTYH): c.799C>T (p.Q267*)	MUTYH
P0071	peripheral blood	female	Non–Small-Cell Lung Cancer	LUAD	76	Ⅰ	NA	NM_000051.3(ATM): c.1402_1403delAA (p.K468Efs*18)	ATM
P0072	FFPE	male	Non–Small-Cell Lung Cancer	LUAD	54	Ⅳ	NA	NM_001166292.1(PTCH2): c.659dupA (p.L221Afs*12)	PTCH2
P0073	CSF	male	Non–Small-Cell Lung Cancer	LUAD	46	Ⅳ	NA	NM_007194.3(CHEK2): c.315delT (p.E107Nfs*3)	CHEK2
P0074	peripheral blood	female	Small-Cell Lung Cancer	SCLC	70	NA	Never	NM_000059.3(BRCA2): c.9041C>G (p.S3014*)	BRCA2
P0075	FFPE	female	Non–Small-Cell Lung Cancer	LUAD	39	Ⅳ	NA	NM_007294.3(BRCA1): c.4163AG[1] (p.S1389*fs*1)	BRCA1
P0076	FFPE	male	Non–Small-Cell Lung Cancer	LUAD	55	NA	NA	NM_000057.2(BLM): c.960-1G>A	BLM
P0077	FFPE	male	Non–Small-Cell Lung Cancer	NSCLC-NOS	67	NA	smoker	NM_000179.2(MSH6): c.4001G>A (p.R1334Q)	MSH6
P0078	peripheral blood	male	Non–Small-Cell Lung Cancer	LUAD	46	Ⅲ	NA	NM_000059.3(BRCA2): c.5163_5164delCA (p.N1721Kfs*5)	BRCA2
P0079	peripheral blood	male	Non–Small-Cell Lung Cancer	LUAD	60	Ⅳ	NA	NM_133509.3(RAD51B): c.22C>T (p.R8*)	RAD51B
P0080	peripheral blood	male	Non–Small-Cell Lung Cancer	LUAD	52	Ⅳ	NA	NM_007294.3(BRCA1): c.4666C>T (p.Q1556*)	BRCA1
P0081	FFPE	female	Non–Small-Cell Lung Cancer	LUAD	43	Ⅳ	NA	NM_000135.2(FANCA): c.4096C>T (p.Q1366*)	FANCA
P0082	FFPE	female	Non–Small-Cell Lung Cancer	NSCLC-NOS	73	Ⅳ	Never	NM_000051.3(ATM): c.5697C>A (p.C1899*)	ATM
P0083	FFPE	female	Non–Small-Cell Lung Cancer	LUAD	51	Ⅳ	Never	NM_000135.2(FANCA): c.105T>A (p.Y35*)	FANCA
P0084	peripheral blood	male	Non–Small-Cell Lung Cancer	LUAD	68	Ⅳ	NA	NM_007194.3(CHEK2): c.1116dupC (p.K373Qfs*22)	CHEK2
P0085	peripheral blood	female	Non–Small-Cell Lung Cancer	NSCLC-NOS	NA	Ⅳ	Never	NM_000059.3(BRCA2): c.3270delG (p.M1090Ifs*14)	BRCA2
P0086	pleural effusion	female	Non–Small-Cell Lung Cancer	LUAD	36	Ⅳ	Never	NM_000135.2(FANCA): c.3188G>A (p.W1063*)	FANCA
P0087	FFPE	male	Non–Small-Cell Lung Cancer	LUAD	52	Ⅳ	NA	NM_000059.3(BRCA2): c.9154C>T (p.R3052W)	BRCA2
P0088	peripheral blood	male	Non–Small-Cell Lung Cancer	LUAD	55	Ⅳ	NA	NM_000179.2(MSH6): c.3118T[1] (p.F1040*fs*1)	MSH6
P0089	FFPE	male	Non–Small-Cell Lung Cancer	LUAD	55	Ⅳ	NA	NM_000059.3(BRCA2): c.3217C>T (p.Q1073*)	BRCA2
P0090	peripheral blood	male	Non–Small-Cell Lung Cancer	LUAD	65	Ⅳ	NA	NM_000136.2(FANCC): c.-78-2A>G	FANCC
P0091	FFPE	female	Non–Small-Cell Lung Cancer	LUAD	67	Ⅱa	Never	NM_000135.2(FANCA): c.2990_2993delGTTA (p.S997Mfs*28)	FANCA
P0092	peripheral blood	female	Non–Small-Cell Lung Cancer	LUAD	46	NA	NA	NM_000534.4(PMS1): c.2539delG (p.V847*fs*1)	PMS1
P0093	FFPE	female	Non–Small-Cell Lung Cancer	LUAD	53	Ⅳ	NA	NM_000059.3(BRCA2): c.6149dupT (p.N2051Kfs*9)	BRCA2
P0094	FFPE	female	Non–Small-Cell Lung Cancer	LUAD	65	Ⅳ	NA	NM_032043.2(BRIP1): c.1510dupA (p.I504Nfs*7)	BRIP1
P0095	FFPE	female	Non–Small-Cell Lung Cancer	LUSC	80	Ⅳ	NA	NM_000135.2(FANCA): c.983TCAC[1] (p.H330Afs*4)	FANCA
P0096	FFPE	female	Non–Small-Cell Lung Cancer	LUAD	40	Ⅳ	NA	NM_000546.5(TP53): c.518T>C (p.V173A)	TP53
P0097	FFPE	male	Non–Small-Cell Lung Cancer	LUAD	62	Ⅳ	Never	NM_005732.3(RAD50): c.3592C>T (p.R1198*)	RAD50
P0098	peripheral blood	male	Non–Small-Cell Lung Cancer	LUAD	67	Ⅳ	NA	NM_002878.3(RAD51D): c.270_271dupTA (p.K91Ifs*13)	RAD51D
P0099	FFPE	male	Non–Small-Cell Lung Cancer	LUAD	62	Ⅳ	NA	NM_005591.3(MRE11A): c.1927-1G>T	MRE11A
P0100	peripheral blood	female	Non–Small-Cell Lung Cancer	Sarcomatoid carcinoma	65	Ⅳ	Never	NM_002878.3(RAD51D): c.451C>T (p.Q151*)	RAD51D
P0101	FFPE	female	Non–Small-Cell Lung Cancer	LUAD	70	NA	Never	NM_000535.5(PMS2): c.1053delG (p.L351Ffs*5)	PMS2
P0102	FFPE	male	Non–Small-Cell Lung Cancer	Adenosquamous carcinoma	66	Ⅳ	Never	NM_000465.2(BARD1): c.1172C>G (p.S391*),NM_144997.5(FLCN): c.1A>G (p.0?)	BARD1,FLCN
P0103	pleural effusion	male	Non–Small-Cell Lung Cancer	LUAD	35	Ⅳ	smoker	NM_000059.3(BRCA2): c.1302AAGA[2] (p.K437Ifs*22)	BRCA2
P0104	peripheral blood	male	Non–Small-Cell Lung Cancer	LUSC	43	Ⅳ	NA	NM_000179.2(MSH6): c.3514dupA (p.R1172Kfs*5)	MSH6
P0105	pleural effusion	male	Non–Small-Cell Lung Cancer	LUAD	58	Ⅳ	NA	NM_000548.3(TSC2): c.4570-2A>G	TSC2
P0106	FFPE	male	Non–Small-Cell Lung Cancer	LUSC	75	Ⅳ	Never	NM_000179.2(MSH6): c.2552_2553dupGC (p.K852Afs*17)	MSH6
