# Supplementary material for: Clinical and genomic features of Chinese lung cancer patients with germline mutations
Source: Nat Commun. 2022 Mar 10;13:1268. doi: 10.1038/s41467-022-28840-5 (PMC8913621; doi:10.1038/s41467-022-28840-5)
Supplement: Supplementary file 6 — Supplementary Data 3 [file 41467_2022_28840_MOESM6_ESM.xlsx]

## Sheet: Sheet1
Supplementary data 3. 1021 genes in the NGS panel
Gene	region
ABCA13	selected regions
ABCB1	selected regions
ABCC1	selected regions
ABCC11	selected regions
ABCC2	selected regions
ABCG2	selected regions
ABL1	whole CDS
ABL2	whole CDS
ACACA	selected regions
ACIN1	selected regions
ACTB	selected regions
ACTG1	selected regions
ACTG2	selected regions
ACVR1B	whole CDS
ACVR2A	selected regions
ACVRL1	selected regions
ADAM29	selected regions
ADAMTS5	selected regions
ADCY1	selected regions
AFF1	selected regions
AFF2	selected regions
AFF3	selected regions
AFF4	selected regions
AHNAK	selected regions
AKAP9	selected regions
AKT1	whole CDS
AKT2	whole CDS
AKT3	whole CDS
ALB	selected regions
ALK	whole CDS
AMOT	selected regions
ANGPT1	selected regions
ANK3	selected regions
ANKRD27	selected regions
ANKRD30A	selected regions
ANKRD30B	selected regions
ANKRD36B	selected regions
APC	whole CDS
APEX1	selected regions
APOBEC3B	selected regions
AR	whole CDS
ARAF	whole CDS
ARAP3	selected regions
ARFGEF1	selected regions
ARFGEF2	selected regions
ARHGAP26	selected regions
ARHGAP29	selected regions
ARHGAP35	selected regions
ARID1A	whole CDS
ARID1B	whole CDS
ARID2	whole CDS
ARID4B	selected regions
ARNT	selected regions
ASCL4	selected regions
ASH1L	selected regions
ASMTL	selected regions
ASPM	selected regions
ASTN1	selected regions
ASXL1	whole CDS
ASXL2	selected regions
ATIC	selected regions
ATM	whole CDS
ATP12A	selected regions
ATP11B	selected regions
ATP1A1	selected regions
ATP2B3	selected regions
ATR	whole CDS
ATRX	whole CDS
AURKA	whole CDS
AURKB	whole CDS
AXIN1	whole CDS
AXIN2	whole CDS
AXL	whole CDS
B2M	whole CDS
BAP1	whole CDS
BARD1	whole CDS
BAZ2B	selected regions
BBS9	selected regions
BCAS1	selected regions
BCL11A	selected regions
BCL11B	selected regions
BCL2	whole CDS
BCL2A1	selected regions
BCL2L1	whole CDS
BCL2L11	selected regions
BCL3	selected regions
BCL9	selected regions
BCLAF1	selected regions
BCOR	whole CDS
BCORL1	selected regions
BCR	selected regions
BIRC2	selected regions
BIRC3	selected regions
BLM	whole CDS
BMPR1A	whole CDS
BMPR2	selected regions
BNC2	selected regions
BPTF	selected regions
BRAF	whole CDS
BRCA1	whole CDS
BRCA2	whole CDS
BRD2	selected regions
BRD3	selected regions
BRD4	whole CDS
BRIP1	whole CDS
BRSK1	selected regions
BRWD1	selected regions
BTK	whole CDS
BTLA	selected regions
BUB1	selected regions
C11orf30	whole CDS
C15orf23	selected regions
C15orf55	selected regions
C1QA	selected regions
C1S	selected regions
C3orf70	selected regions
C7orf53	selected regions
C8orf34	selected regions
CACNA1D	selected regions
CACNA1E	selected regions
CADM2	selected regions
CAMTA1	selected regions
CAPN7	selected regions
CARD11	selected regions
CASP1	selected regions
CASP8	whole CDS
CASQ2	selected regions
CBFB	whole CDS
CBL	whole CDS
CBLB	selected regions
CBR1	selected regions
CBR3	selected regions
CCDC168	selected regions
CCNA1	selected regions
CCNB3	selected regions
CCND1	whole CDS
CCND2	whole CDS
CCND3	whole CDS
CCNE1	whole CDS
CCT3	selected regions
CCT5	selected regions
CCT6B	selected regions
CD22	selected regions
CD274	whole CDS
CD33	selected regions
CD5L	selected regions
CD74	for SV_selected breakpoint region
CDA	selected regions
CDC73	whole CDS
CDH1	whole CDS
CDH11	selected regions
CDH18	selected regions
CDH23	selected regions
CDK12	whole CDS
CDK13	selected regions
CDK4	whole CDS
CDK6	whole CDS
CDK8	whole CDS
CDKN1A	whole CDS
CDKN1B	whole CDS
CDKN2A	whole CDS
CDKN2B	whole CDS
CDKN2C	whole CDS
CEBPA	whole CDS
CHD1	selected regions
CHD1L	selected regions
CHD3	selected regions
CHD4	selected regions
CHD6	selected regions
CHD8	selected regions
CHD9	selected regions
CHEK1	whole CDS
CHEK2	whole CDS
CHFR	selected regions
CHI3L1	selected regions
CHN1	selected regions
CIC	whole CDS
CIITA	selected regions
CKS1B	selected regions
CLCC1	selected regions
CLDN18	selected regions
CLP1	selected regions
CLSPN	selected regions
CLTC	selected regions
CNOT3	selected regions
CNOT4	selected regions
CNTN1	selected regions
CNTN5	selected regions
CNTNAP1	selected regions
CNTNAP5	selected regions
COL1A1	selected regions
COL2A1	selected regions
COL5A1	selected regions
COL5A2	selected regions
COL5A3	selected regions
COPS2	selected regions
CPS1	selected regions
CREB3L1	selected regions
CREBBP	whole CDS
CRIPAK	selected regions
CRKL	whole CDS
CRLF2	selected regions
CRNKL1	selected regions
CRTC1	selected regions
CRYBG3	selected regions
CSF1	selected regions
CSF1R	whole CDS
CSF3R	selected regions
CSMD1	selected regions
CSMD3	selected regions
CSNK1A1	selected regions
CSNK1G3	selected regions
CSNK2A1	selected regions
CTCF	whole CDS
CTLA4	selected regions
CTNNA1	whole CDS
CTNNA2	selected regions
CTNNB1	whole CDS
CTNND1	selected regions
CUL3	whole CDS
CUX1	selected regions
CYBA	selected regions
CYLD	whole CDS
CYP19A1	selected regions
CYP1B1	selected regions
CYP1A1	selected regions
CYP2A13	selected regions
CYP2C19	selected regions
CYP2C8	selected regions
CYP2D6	selected regions
CYP3A4	selected regions
CYP3A5	selected regions
DAXX	whole CDS
DCC	selected regions
DDR1	whole CDS
DDR2	whole CDS
DDX3X	selected regions
DDX5	selected regions
DEK	selected regions
DHX35	selected regions
DHX9	selected regions
DIAPH1	selected regions
DICER1	whole CDS
DIS3L2	selected regions
DLC1	selected regions
DMD	selected regions
DNAH6	selected regions
DNAJC11	selected regions
DNM2	selected regions
DNMT1	selected regions
DNMT3A	whole CDS
DOCK2	selected regions
DOCK7	selected regions
DOT1L	selected regions
DPYD	selected regions
DRGX	selected regions
DTX1	selected regions
DUSP22	selected regions
DYSF	selected regions
EBF1	selected regions
ECT2L	selected regions
EEF1A1	selected regions
EGFR	whole CDS
EGR3	selected regions
EIF2AK3	selected regions
EIF2C3	selected regions
EIF3A	selected regions
EIF4G3	selected regions
ELAC2	whole CDS
ELF1	selected regions
ELF3	selected regions
ELF4	selected regions
ELL	selected regions
ELMO1	selected regions
ELN	selected regions
EME2	whole CDS
EMID2	selected regions
EML4	for SV_selected breakpoint region
EP300	whole CDS
EPAS1	whole CDS
EPC1	selected regions
EPCAM	whole CDS
EPHA1	selected regions
EPHA2	whole CDS
EPHA3	whole CDS
EPHA4	selected regions
EPHA5	whole CDS
EPHA7	selected regions
EPHB1	selected regions
EPHB2	whole CDS
EPHB4	selected regions
EPHB6	whole CDS
EPOR	selected regions
EPPK1	selected regions
EPS15	selected regions
ERBB2	whole CDS
ERBB2IP	selected regions
ERBB3	whole CDS
ERBB4	whole CDS
ERCC1	whole CDS
ERCC2	selected regions
ERCC3	whole CDS
ERG	whole CDS
ERRFI1	whole CDS
ESR1	whole CDS
ESR2	selected regions
ETS1	selected regions
ETV1	selected regions
ETV5	selected regions
ETV6	selected regions
EWSR1	selected regions
EXT1	whole CDS
EXT2	whole CDS
EZH2	whole CDS
EZR	selected regions
F8	selected regions
FAM123B	whole CDS
FAM131B	selected regions
FAM135B	selected regions
FAM157B	selected regions
FAM175A	whole CDS
FAM22A	selected regions
FAM46C	selected regions
FAM5C	selected regions
FANCA	whole CDS
FANCC	whole CDS
FANCD2	whole CDS
FANCG	whole CDS
FANCM	whole CDS
FAP	selected regions
FAS	whole CDS
FASLG	selected regions
FAT1	whole CDS
FAT2	whole CDS
FAT3	selected regions
FAT4	selected regions
FBXW7	whole CDS
FCGR1A	selected regions
FCGR2A	whole CDS
FCGR2B	selected regions
FCGR3A	whole CDS
FCRL4	selected regions
FGF10	selected regions
FGF14	selected regions
FGF23	selected regions
FGF3	selected regions
FGF4	selected regions
FGF6	selected regions
FGFR1	whole CDS
FGFR2	whole CDS
FGFR3	whole CDS
FGFR4	whole CDS
FH	whole CDS
FKBP5	selected regions
FLCN	whole CDS
FLG	selected regions
FLI1	selected regions
FLNC	selected regions
FLT1	whole CDS
FLT3	whole CDS
FLT4	whole CDS
FMN2	selected regions
FMR1	selected regions
FN1	selected regions
FNDC4	selected regions
FOXA1	whole CDS
FOXA2	selected regions
FOXL2	whole CDS
FOXO3	selected regions
FOXP1	whole CDS
FOXQ1	selected regions
FRG1	selected regions
FRMPD4	selected regions
FUBP1	whole CDS
FUS	selected regions
FXR1	selected regions
FYN	selected regions
FZD1	selected regions
G3BP1	selected regions
G3BP2	selected regions
GAB2	whole CDS
GABRA6	selected regions
GALNT12	whole CDS
GATA2	selected regions
GATA3	whole CDS
GFRAL	selected regions
GIGYF1	selected regions
GKN2	selected regions
GLB1L3	selected regions
GLI1	selected regions
GLI2	selected regions
GLI3	selected regions
GMPS	selected regions
GNA11	whole CDS
GNA12	selected regions
GNA13	selected regions
GNAQ	whole CDS
GNAS	whole CDS
GNG2	selected regions
GPC3	selected regions
GPR124	selected regions
GPX1	selected regions
GRB7	selected regions
GRIN2A	whole CDS
GRM3	selected regions
GSK3B	selected regions
GSTM5	selected regions
GSTP1	selected regions
GUSB	selected regions
H3F3A	selected regions
H3F3C	selected regions
HCLS1	selected regions
HCN1	selected regions
HDAC1	whole CDS
HDAC4	whole CDS
HDAC9	selected regions
HECW1	selected regions
HERC2	selected regions
HEY1	selected regions
HGF	whole CDS
HIP1	selected regions
HIST1H1C	selected regions
HIST1H1D	selected regions
HIST1H1E	selected regions
HIST1H2AC	selected regions
HIST1H2AG	selected regions
HIST1H2AL	selected regions
HIST1H2AM	selected regions
HIST1H2BC	selected regions
HIST1H2BD	selected regions
HIST1H2BJ	selected regions
HIST1H2BK	selected regions
HIST1H2BO	selected regions
HIST1H3B	selected regions
HIST1H4I	selected regions
HLF	selected regions
HMCN1	selected regions
HNF1A	whole CDS
HNRPDL	selected regions
HOXA11	selected regions
HOXA13	selected regions
HOXA3	selected regions
HOXA9	selected regions
HOXB13	whole CDS
HOXC13	selected regions
HOXD11	selected regions
HOXD13	selected regions
HRAS	whole CDS
HSD3B1	selected regions
HSD3B2	selected regions
HSP90AA1	whole CDS
HSP90AB1	selected regions
HSPA8	selected regions
HSPD1	selected regions
HSPH1	selected regions
ICK	selected regions
IDH1	whole CDS
IDH2	whole CDS
IFITM1	selected regions
IFITM3	selected regions
IFNG	whole CDS
IFNGR1	whole CDS
IGF1R	whole CDS
IGF2	selected regions
IGF2R	selected regions
IGLL5	selected regions
IGSF10	selected regions
IKBKE	selected regions
IKZF1	selected regions
IKZF2	selected regions
IKZF3	selected regions
IL1RAPL1	selected regions
IL21R	selected regions
IL6	selected regions
IL6ST	selected regions
IL7R	whole CDS
IMPG1	selected regions
ING1	selected regions
INHBA	selected regions
INPP4A	selected regions
INPP4B	whole CDS
INPP5D	selected regions
INPPL1	selected regions
IRF2	whole CDS
IRF4	selected regions
IRF6	selected regions
IRS2	whole CDS
ITGB3	selected regions
ITK	selected regions
ITSN1	selected regions
JAK1	whole CDS
JAK2	whole CDS
JAK3	whole CDS
JARID2	selected regions
KALRN	selected regions
KAT6A	selected regions
KAT6B	selected regions
KCNJ5	selected regions
KCNQ2	selected regions
KDM2B	selected regions
KDM3B	selected regions
KDM5A	whole CDS
KDM5C	whole CDS
KDM6A	whole CDS
KDR	whole CDS
KEAP1	whole CDS
KEL	selected regions
KIF5B	selected regions
KIT	whole CDS
KLB	selected regions
KLF4	selected regions
KLHL6	selected regions
KLK1	selected regions
KRAS	whole CDS
KRTAP5-5	selected regions
L3MBTL1	selected regions
LAMA2	selected regions
LCP1	selected regions
LEF1	selected regions
LGALS8	selected regions
LIFR	selected regions
LPHN2	selected regions
LPP	selected regions
LRP1B	whole CDS
LRP2	selected regions
LRP4	selected regions
LRP5	selected regions
LRP6	selected regions
LRRC7	selected regions
LRRK2	selected regions
LYN	selected regions
LZTS1	selected regions
MACF1	selected regions
MAD1L1	selected regions
MAGI2	selected regions
MAGOH	selected regions
MAML2	selected regions
MAML3	selected regions
MAP2K1	whole CDS
MAP2K2	whole CDS
MAP2K4	whole CDS
MAP3K1	whole CDS
MAP3K13	selected regions
MAPK1	whole CDS
MAPK3	selected regions
MAX	whole CDS
MCC	selected regions
MCL1	whole CDS
MCM3	selected regions
MDH2	selected regions
MDM2	whole CDS
MDM4	whole CDS
MECOM	selected regions
MED12	whole CDS
MEF2C	selected regions
MEN1	whole CDS
MET	whole CDS
MGA	selected regions
MIB1	selected regions
MIOS	selected regions
MITF	whole CDS
MKI67	selected regions
MKL1	selected regions
MLH1	whole CDS
MLH3	whole CDS
MLL	whole CDS
MLL2	whole CDS
MLL3	whole CDS
MLL4	selected regions
MLLT3	selected regions
MLLT6	selected regions
MMP2	selected regions
MMP11	selected regions
MN1	selected regions
MNDA	selected regions
MNX1	selected regions
MPL	whole CDS
MPO	selected regions
MRE11A	whole CDS
MS4A1	whole CDS
MSH2	whole CDS
MSH3	whole CDS
MSH4	selected regions
MSH6	whole CDS
MSN	selected regions
MSR1	selected regions
MTHFR	selected regions
MTOR	whole CDS
MTRR	selected regions
MUC5B	selected regions
MUTYH	whole CDS
MYB	selected regions
MYBL2	selected regions
MYC	whole CDS
MYCL1	whole CDS
MYCN	whole CDS
MYD88	whole CDS
MYH10	selected regions
MYH11	selected regions
MYH14	selected regions
MYH9	selected regions
MYO3A	selected regions
NAP1L1	selected regions
NAV3	selected regions
NBN	whole CDS
NBPF1	selected regions
NCAM2	selected regions
NCF2	selected regions
NCF4	selected regions
NCK1	selected regions
NCOA2	selected regions
NCOA4	for SV_selected breakpoint region
NCOR1	whole CDS
NCOR2	selected regions
NCSTN	selected regions
NDRG1	selected regions
NDUFA13	whole CDS
NEB	selected regions
NF1	whole CDS
NF2	whole CDS
NFATC4	selected regions
NFE2L2	selected regions
NFE2L3	selected regions
NIN	selected regions
NKX3-1	selected regions
NLRC3	selected regions
NOD1	selected regions
NOS3	selected regions
NOTCH1	whole CDS
NOTCH2	whole CDS
NOTCH3	whole CDS
NOTCH4	whole CDS
NPM1	whole CDS
NQO1	selected regions
NR1I2	selected regions
NR2F2	selected regions
NR4A2	selected regions
NRAS	whole CDS
NRP2	selected regions
NRXN1	selected regions
NSD1	whole CDS
NTHL1	whole CDS
NTM	selected regions
NTRK1	whole CDS
NTRK2	selected regions
NTRK3	whole CDS
NUMA1	selected regions
NUP107	selected regions
NUP210	selected regions
NUP98	selected regions
OBSCN	selected regions
OGDH	selected regions
OMD	selected regions
OPCML	selected regions
OR11G2	selected regions
OR2T4	selected regions
OR4A15	selected regions
OR4C6	selected regions
OR5L2	selected regions
OR6F1	selected regions
P2RY8	selected regions
P4HB	selected regions
PABPC1	selected regions
PABPC3	selected regions
PAG1	selected regions
PAK1	selected regions
PAK3	selected regions
PALB2	whole CDS
PARK2	selected regions
PARP1	selected regions
PASK	selected regions
PAX3	selected regions
PAX5	whole CDS
PAX7	selected regions
PBRM1	whole CDS
PBX1	selected regions
PC	selected regions
PCDH18	selected regions
PCK1	whole CDS
PCLO	selected regions
PCSK6	selected regions
PCSK7	selected regions
PDCD1	selected regions
PDCD11	selected regions
PDCD1LG2	whole CDS
PDE4DIP	selected regions
PDGFB	selected regions
PDGFRA	whole CDS
PDGFRB	whole CDS
PDILT	selected regions
PDK1	whole CDS
PER1	selected regions
PGR	selected regions
PHF1	selected regions
PHF6	whole CDS
PIK3C2A	selected regions
PIK3C2B	selected regions
PIK3C2G	selected regions
PIK3CA	whole CDS
PIK3CB	whole CDS
PIK3CG	whole CDS
PIK3R1	whole CDS
PIK3R2	whole CDS
PIK3R3	selected regions
PIP5K1A	selected regions
PKD1L2	selected regions
PKHD1	selected regions
PLAC8	selected regions
PLAG1	selected regions
PLCB1	selected regions
PLCG1	selected regions
PLCG2	selected regions
PLK1	selected regions
PLXNA1	selected regions
PLXNB2	selected regions
PMS1	whole CDS
PMS2	whole CDS+promotor
POLD1	whole CDS
POLE	whole CDS
POLQ	selected regions
POLR2B	selected regions
POM121	selected regions
POM121L12	selected regions
POT1	whole CDS
POTEG	selected regions
POU2AF1	selected regions
PPARG	for SV_selected breakpoint region
PPM1D	whole CDS
PPP1R17	selected regions
PPP2R1A	selected regions
PPP6C	selected regions
PRAM1	selected regions
PRDM1	selected regions
PRDM16	selected regions
PREX2	selected regions
PRF1	selected regions
PRKAA1	selected regions
PRKAR1A	whole CDS
PRKCB	selected regions
PRKCI	selected regions
PRKDC	selected regions
PRRX1	selected regions
PRX	selected regions
PSG2	selected regions
PSIP1	selected regions
PSMB1	selected regions
PSMB5	selected regions
PTCH1	whole CDS
PTCH2	whole CDS
PTEN	whole CDS
PTGS1	selected regions
PTGS2	selected regions
PTK2	selected regions
PTPN11	whole CDS
PTPN13	selected regions
PTPN2	selected regions
PTPRB	selected regions
PTPRD	selected regions
PTPRF	selected regions
PTPRJ	selected regions
PTPRK	selected regions
PTPRO	selected regions
PTPRT	selected regions
PTPRU	selected regions
RAB35	selected regions
RAC1	selected regions
RAC2	selected regions
RAD21	selected regions
RAD50	whole CDS
RAD51	whole CDS
RAD51B	whole CDS
RAD51C	whole CDS
RAD51D	whole CDS
RAD54B	selected regions
RAF1	whole CDS
RANBP2	selected regions
RARA	whole CDS
RASA1	selected regions
RASGRP1	selected regions
RB1	whole CDS
RBL1	selected regions
RBM10	whole CDS
RECQL4	selected regions
REL	selected regions
RELN	selected regions
RET	whole CDS
RFC1	selected regions
RGS3	selected regions
RHEB	whole CDS
RHOA	whole CDS
RHOH	selected regions
RHOT1	selected regions
RICTOR	whole CDS
RINT1	whole CDS
RIT1	selected regions
RNASEL	whole CDS
RNF213	selected regions
RNF43	whole CDS
ROBO1	selected regions
ROBO2	selected regions
ROBO3	selected regions
ROCK1	selected regions
ROS1	whole CDS
RPGR	selected regions
RPL22	selected regions
RPS6KB1	whole CDS
RPTOR	selected regions
RSPO2	selected regions
RSPO3	selected regions
RUNX1	whole CDS
RUNX1T1	selected regions
RUNX2	selected regions
RXRA	selected regions
RYR1	selected regions
RYR2	selected regions
SBDS	selected regions
SCUBE2	selected regions
SDHA	whole CDS
SDHAF2	whole CDS
SDHB	whole CDS
SDHC	whole CDS
SDHD	whole CDS
SEC31A	selected regions
SEMA3A	selected regions
SEMA3E	selected regions
SEMA6A	selected regions
SERP2	selected regions
SERPINA7	selected regions
SERPINB3	whole CDS
SERPINB4	whole CDS
SETBP1	selected regions
SETD2	whole CDS
SETDB1	selected regions
SF1	selected regions
SF3A1	selected regions
SF3A3	selected regions
SF3B1	selected regions
SFPQ	selected regions
SGCZ	selected regions
SH3PXD2A	selected regions
SHH	selected regions
SI	selected regions
SIN3A	selected regions
SLC16A1	selected regions
SLC1A2	selected regions
SLC22A16	selected regions
SLC22A18	selected regions
SLC22A2	selected regions
SLC22A3	selected regions
SLC34A2	for SV_selected breakpoint region
SLCO1B3	selected regions
SLIT1	selected regions
SLIT2	selected regions
SLX4	whole CDS
SMAD2	whole CDS
SMAD3	selected regions
SMAD4	whole CDS
SMARCA4	whole CDS
SMARCB1	whole CDS
SMARCE1	whole CDS
SMC1A	selected regions
SMC1B	selected regions
SMO	whole CDS
SMURF2	selected regions
SNCAIP	selected regions
SNTG1	selected regions
SNX29	selected regions
SOD2	selected regions
SOS1	selected regions
SOX10	selected regions
SOX17	selected regions
SOX2	whole CDS
SOX9	whole CDS
SPEN	selected regions
SPOP	selected regions
SPRR3	selected regions
SPSB4	selected regions
SPTA1	selected regions
SRC	whole CDS
SRD5A2	selected regions
SRGAP1	selected regions
SRGAP3	selected regions
SRSF2	selected regions
SRSF7	selected regions
SSX1	selected regions
STAG1	selected regions
STAG2	whole CDS
STAT1	selected regions
STAT3	whole CDS
STAT5A	selected regions
STK11	whole CDS
SUCLG1	selected regions
SUCLG2	selected regions
SUFU	whole CDS
SULT1A1	selected regions
SUZ12	selected regions
SVEP1	selected regions
SYK	whole CDS
SYNCRIP	selected regions
SYNE1	selected regions
TAF1	selected regions
TAF15	selected regions
TAF1L	selected regions
TAL1	selected regions
TBL1XR1	selected regions
TBX15	selected regions
TBX22	selected regions
TBX3	whole CDS
TCEB1	selected regions
TCERG1	selected regions
TCF12	selected regions
TCF3	selected regions
TCF4	selected regions
TCF7L2	whole CDS
TCL1A	selected regions
TCP11	selected regions
TEC	selected regions
TENM3	selected regions
TERT	selected regions_promotor
TET2	whole CDS
TFDP1	selected regions
TFDP2	selected regions
TFE3	selected regions
TGFBR1	selected regions
TGFBR2	whole CDS
TGFBR3	selected regions
TGM2	selected regions
THBS1	selected regions
THBS2	selected regions
THRAP3	selected regions
TJP1	selected regions
TLE1	selected regions
TLL2	selected regions
TLR4	selected regions
TLX3	selected regions
TMEM127	whole CDS
TMEM132D	selected regions
TMPRSS2	whole CDS
TNFAIP3	whole CDS
TNN	selected regions
TNPO1	selected regions
TOP1	whole CDS
TOP2A	whole CDS
TOP2B	selected regions
TP53	whole CDS
TP53BP1	selected regions
TP63	selected regions
TP73	whole CDS
TPM3	selected regions
TPR	selected regions
TRAF5	selected regions
TRERF1	selected regions
TRIM24	selected regions
TRIM58	selected regions
TRIO	selected regions
TRPC5	selected regions
TRRAP	selected regions
TSC1	whole CDS
TSC2	whole CDS
TSHR	selected regions
TSHZ2	selected regions
TSHZ3	selected regions
TTF1	selected regions
TTL	selected regions
TUBA3C	selected regions
TUBB3	selected regions
TUSC3	selected regions
TXNIP	selected regions
TYMS	selected regions
TYR	selected regions
TYRP1	selected regions
U2AF1	selected regions
UBE2D2	selected regions
UBR5	selected regions
UGT1A1	selected regions
UMPS	selected regions
UPF3B	selected regions
USH2A	selected regions
USP6	selected regions
USP8	selected regions
VDAC2	selected regions
VEGFA	whole CDS
VEZF1	selected regions
VHL	whole CDS
VIM	selected regions
WASF3	selected regions
WDR90	selected regions
WDTC1	selected regions
WHSC1	selected regions
WHSC1L1	selected regions
WIPF1	selected regions
WNK1	selected regions
WNT5A	selected regions
WSCD2	selected regions
WT1	whole CDS
WWOX	selected regions
WWP1	selected regions
WWP2	selected regions
XBP1	selected regions
XPC	selected regions
XPO1	whole CDS
XRCC1	selected regions
XRCC2	whole CDS
XRCC3	whole CDS
YBX1	selected regions
YY1AP1	selected regions
ZBTB16	selected regions
ZC3H11A	selected regions
ZFHX3	whole CDS
ZFP36L1	selected regions
ZFP36L2	selected regions
ZFPM2	selected regions
ZIC3	selected regions
ZMAT3	whole CDS
ZNF217	selected regions
ZNF384	selected regions
ZNF521	selected regions
ZNF638	selected regions
ZNF750	selected regions
ZNF804B	selected regions
ZNF814	selected regions
