# Supplementary material for: Clinical and genomic features of Chinese lung cancer patients with germline mutations
Source: Nat Commun. 2022 Mar 10;13:1268. doi: 10.1038/s41467-022-28840-5 (PMC8913621; doi:10.1038/s41467-022-28840-5)
Supplement: Supplementary file 9 — Supplementary Data 6 [file 41467_2022_28840_MOESM9_ESM.xlsx]

## Sheet: Sheet1
Supplementary data 6. Somatic structral variants(SV)
Patient ID	fusion_type	fusion_gene	fusion_exon	fusion_info	align_gene	align_exon	pos1	pos2	gene1	transcript1	gene2	transcript2
C0003	INV	EML4:ALK	EX6:EX20	EML4(PMT..IVS6)_ALK(IVS19..END)	EML4-ALK	EX6:EX20	2:29446539	2:42507282	ALK	NM_004304.4	EML4	NM_019063.3
C0029	INV	EML4-ALK	EX21:EX20	EML4(PMT..EX21)_ALK(IVS19..END)	EML4-ALK	EX21:EX20	2:29446942	2:42553307	ALK	NM_004304.4	EML4	NM_019063.3
C0047	INV	EML4:ALK	EX13:EX20	EML4(PMT..IVS13)_ALK(IVS19..END)	EML4-ALK	EX13:EX20	2:29446956	2:42523336	ALK	NM_004304.4	EML4	NM_019063.3
C0057	DEL/ITX	EZR-ROS1	EX9:EX34	EZR(PMT..IVS9)_ROS1(IVS33..END)	EZR-ROS1	EX9:EX34	6:117647196	6:159191676	ROS1	NM_002944.2	EZR	NM_003379.4
C0070	INV	EML4-ALK	EX6:EX20	EML4(PMT..IVS6)_ALK(IVS19..END)	EML4-ALK	EX6:EX20	2:29447862	2:42502659	ALK	NM_004304.4	EML4	NM_019063.3
C0076	DEL/ITX	EZR-ROS1	EX8:EX34	EZR(PMT..IVS8)_ROS1(IVS33..END)	EZR-ROS1	EX8:EX34	6:117645887-117646292	6:159191622-159191984	ROS1	NM_002944.2	EZR	NM_003379.4
C0080	INV	EML4-ALK	EX13:EX20	EML4(PMT..IVS13)_ALK(EX20..END)	EML4-ALK	EX13:EX20	2:29446320	2:42526655	ALK	NM_004304.4	EML4	NM_019063.3
C0084	INV	KIF5B-RET	EX15:EX12	KIF5B(PMT..IVS15)_RET(IVS11..END)	KIF5B-RET	EX15:EX12	10:43610449	10:32313997	RET	NM_020975.4	KIF5B	NM_004521.2
C0095	INV	EML4-ALK	EX18:EX20	EML4(PMT..IVS18)_ALK(IVS19..END)	EML4-ALK	EX18:EX20	2:29446504	2:42543256	ALK	NM_004304.4	EML4	NM_019063.3
C0097	CTX-1	LRIG3-ROS1	EX16:EX35	LRIG3(PMT..IVS16)_ROS1(IVS34..END)	LRIG3-ROS1	EX16:EX35	6:117644610	12:59269895	ROS1	NM_002944.2	LRIG3	NM_153377.4
C0182	INV	KIF5B:RET	EX15:EX12	KIF5B(PMT..IVS15)_RET(IVS11..END)	KIF5B-RET	EX15:EX12	10:43611410	10:32314565	RET	NM_020975.4	KIF5B	NM_004521.2
C0198	CTX-1	CD74-ROS1	EX7:EX34	CD74(PMT..IVS7)_ROS1(IVS33..END)	CD74-ROS1	EX7:EX34	6:117647196	5:149782631	ROS1	NM_002944.2	CD74	NM_001025159.2
C0211	INV	EML4-ALK	EX6:EX20	EML4(PMT..IVS6)_ALK(IVS19..END)	EML4-ALK	EX6:EX20	2:29447160	2:42501462	ALK	NM_004304.4	EML4	NM_019063.3
C0216	INV	EML4-ALK	EX13:EX20	EML4(PMT..IVS13)_ALK(IVS19..END)	EML4-ALK	EX13:EX20	2:29446563	2:42524620	ALK	NM_004304.4	EML4	NM_019063.3
C0234	INV	EML4-ALK	EX6:EX20	EML4(PMT..IVS6)_ALK(IVS19..END)	EML4-ALK	EX6:EX20	2:29446633	2:42501177	ALK	NM_004304.4	EML4	NM_019063.3
C0237	INV	KIF5B-RET	EX15:EX12	KIF5B(PMT..IVS15)_RET(IVS11..END)	KIF5B-RET	EX15:EX12	10:43610337	10:32312588	RET	NM_020975.4	KIF5B	NM_004521.2
C0275	INV	KIF5B-RET	EX15:EX12	KIF5B(PMT..IVS15)_RET(IVS11..END)	KIF5B-RET	EX15:EX12	10:43610259	10:32314863	RET	NM_020630.4	KIF5B	NM_004521.2
C0297	CTX-2	SLC34A2-ROS1	EX13E:EX32	SLC34A2(PMT..EX13E)_ROS1(IVS31..END)	SLC34A2-ROS1	EX13E:EX32	4:25678333	6:117655513	SLC34A2	NM_006424.2	ROS1	NM_002944.2
C0301	INV	CCDC6-RET	EX1:EX12	CCDC6(PMT..IVS1)_RET(IVS11..END)	CCDC6-RET	EX1:EX12	10:43610460	10:61663278	RET	NM_020975.4	CCDC6	NM_005436.4
C0319	INV	KIF5B-RET	EX15:EX12	KIF5B(PMT..IVS15)_RET(IVS11..END)	KIF5B-RET	EX15:EX12	10:43611408-43611893	10:32316841-32317270	RET	NM_020630.4	KIF5B	NM_004521.2
C0332	INV	EML4-ALK	EX18:EX20	EML4(PMT..IVS18)_ALK(IVS19..END)	EML4-ALK	EX18:EX20	2:29447779	2:42543591	ALK	NM_004304.4	EML4	NM_019063.3
C0344	INV	EML4-ALK	EX6:EX20	EML4(PMT..IVS6)_ALK(IVS19..END)	EML4-ALK	EX6:EX20	2:29448230	2:42502438	ALK	NM_004304.4	EML4	NM_019063.3
C0345	INV	KIF5B:RET	EX15:EX12	KIF5B(PMT..IVS15)_RET(IVS11..END)	KIF5B-RET	EX15:EX12	10:43610923	10:32313048	RET	NM_020975.4	KIF5B	NM_004521.2
C0349	INV	EML4-ALK	EX13:EX20	EML4(PMT..IVS13)_ALK(IVS19..END)	EML4-ALK	EX13:EX20	2:29446554	2:42522876	ALK	NM_004304.4	EML4	NM_019063.3
C0368	INV	EML4-ALK	EX13:EX20	EML4(PMT..IVS13)_ALK(IVS19..END)	EML4-ALK	EX13:EX20	2:29448285	2:42523548	ALK	NM_004304.4	EML4	NM_019063.3
C0369	CTX-2	SLC34A2-ROS1	EX13E:EX32	SLC34A2(PMT..EX13E)_ROS1(IVS31..END)	SLC34A2-ROS1	EX13E:EX32	6:117652336	4:25680158	ROS1	NM_002944.2	SLC34A2	NM_006424.2
C0371	CTX-1	SDC4-ROS1	EX2:EX32	SDC4(PMT..IVS2)_ROS1(IVS31..END)	SDC4-ROS1	EX2:EX32	6:117650675	20:43963742	ROS1	NM_002944.2	SDC4	NM_002999.3
C0419	INV	EML4-ALK	EX6:EX20	EML4(PMT..IVS6)_ALK(IVS19..END)	EML4-ALK	EX6:EX20	2:29446825	2:42498570	ALK	NM_004304.4	EML4	NM_019063.3
C0464	INV	KIF5B-RET	EX15:EX12	KIF5B(PMT..IVS15)_RET(IVS11..END)	KIF5B-RET	EX15:EX12	10:43611280	10:32314897	RET	NM_020975.4	KIF5B	NM_004521.2
C0468	DEL/ITX	DCTN1-ALK	EX26:EX20	DCTN1(PMT..IVS26)_ALK(IVS19..END)	DCTN1-ALK	EX26:EX20	2:29446867	2:74591617	ALK	NM_004304.4	DCTN1	NM_004082.4
C0483	DEL/ITX	STRN-ALK	EX3:EX20	STRN(PMT..IVS3)_ALK(IVS19..END)	STRN-ALK	EX3:EX20	2:29448223	2:37134115	ALK	NM_004304.4	STRN	NM_003162.3
C0491	INV	EML4:ALK	EX6:EX20	EML4(PMT..IVS6)_ALK(IVS19..END)	EML4-ALK	EX6:EX20	2:29446563	2:42507956	ALK	NM_004304.4	EML4	NM_019063.3
C0516	CTX-1	CD74-ROS1	EX7:EX34	CD74(PMT..EX7)_ROS1(IVS33..END)	CD74-ROS1	EX7:EX34	5:149782688	6:117646292	CD74	NM_001025159.2	ROS1	NM_002944.2
C0546	INV	KIF5B-RET	EX15:EX12	KIF5B(PMT..IVS15)_RET(IVS11..END)	KIF5B-RET	EX15:EX12	10:43611152	10:32315037	RET	NM_020975.4	KIF5B	NM_004521.2
C0567	INV	EML4-ALK	EX6:EX20	EML4(PMT..IVS6)_ALK(IVS19..END)	EML4-ALK	EX6:EX20	2:29446968	2:42504447	ALK	NM_004304.4	EML4	NM_019063.3
C0583	INV	EML4:ALK	EX13:EX20	EML4(PMT..IVS13)_ALK(IVS19..END)	EML4-ALK	EX13:EX20	2:29448189	2:42525529	ALK	NM_004304.4	EML4	NM_019063.3
C0592	INV	KIF5B:RET	EX15:EX12	KIF5B(PMT..IVS15)_RET(IVS11..END)	KIF5B-RET	EX15:EX12	10:43611342-43611700	10:32313520-32313930	RET	NM_020975.4	KIF5B	NM_004521.2
C0615	CTX-1	CD74:ROS1	EX6:EX34	CD74(PMT..IVS6)_ROS1(IVS33..END)	CD74-ROS1	EX6:EX34	6:117646355	5:149783580	ROS1	NM_002944.2	CD74	NM_001025159.2
C0622	INV	EML4-ALK	EX6:EX20	EML4(PMT..IVS6)_ALK(IVS19..END)	EML4-ALK	EX6:EX20	2:29447706	2:42495901	ALK	NM_004304.4	EML4	NM_019063.3
C0630	INV	EML4-ALK	EX13:EX20	EML4(PMT..IVS13)_ALK(IVS19..END)	EML4-ALK	EX13:EX20	2:29447924	2:42526112	ALK	NM_004304.4	EML4	NM_019063.3
C0636	INV	EML4-ALK	EX13:EX20	EML4(PMT..IVS13)_ALK(IVS19..END)	EML4-ALK	EX13:EX20	2:29447001	2:42525502	ALK	NM_004304.4	EML4	NM_019063.3
C0637	CTX-2	C2CD3-SDHA	EX3:EX6	C2CD3(PMT..IVS3)_SDHA(EX6..END)	C2CD3-SDHA	EX3:EX6	5:228377	11:73855438	SDHA	NM_004168.2	C2CD3	NM_015531.4
C0637	INV	EML4-ALK	EX6:EX20	EML4(PMT..IVS6)_ALK(IVS19..END)	EML4-ALK	EX6:EX20	2:29448013	2:42492590	ALK	NM_004304.4	EML4	NM_019063.3
C0651	INV	CCDC6-RET	EX1:EX11	CCDC6(PMT..IVS1)_RET(EX11..END)	CCDC6-RET	EX1:EX11	10:43610135	10:61639824	RET	NM_020975.4	CCDC6	NM_005436.4
C0655	INV	EML4-ALK	EX13:EX20	EML4(PMT..IVS13)_ALK(IVS19..END)	EML4-ALK	EX13:EX20	2:29448241	2:42524864	ALK	NM_004304.4	EML4	NM_019063.3
C0665	INV	EML4:ALK	EX6:EX20	EML4(PMT..IVS6)_ALK(IVS19..END)	EML4-ALK	EX6:EX20	2:29447406	2:42500799	ALK	NM_004304.4	EML4	NM_019063.3
C0702	INV	KIF5B-RET	EX15:EX12	KIF5B(PMT..IVS15)_RET(IVS11..END)	KIF5B-RET	EX15:EX12	10:43610647	10:32315405	RET	NM_020975.4	KIF5B	NM_004521.2
C0743	INV	EML4:ALK	EX13:EX20	EML4(PMT..IVS13)_ALK(IVS19..END)	EML4-ALK	EX13:EX20	2:29446916	2:42526773	ALK	NM_004304.4	EML4	NM_019063.3
C0745	INV	EML4:ALK	EX13:EX20	EML4(PMT..IVS13)_ALK(IVS19..END)	EML4-ALK	EX13:EX20	2:29447533	2:42525631	ALK	NM_004304.4	EML4	NM_019063.3
C0754	INV	EML4:ALK	EX13:EX20	EML4(PMT..IVS13)_ALK(IVS19..END)	EML4-ALK	EX13:EX20	2:29447219-29447529	2:42526626-42526905	ALK	NM_004304.4	EML4	NM_019063.3
C0770	INV	EML4:ALK	EX6:EX20	EML4(PMT..IVS6)_ALK(IVS19..END)	EML4-ALK	EX6:EX20	2:29447244	2:42502318	ALK	NM_004304.4	EML4	NM_019063.3
C0778	CTX-1	SDC4:ROS1	EX2:EX32	SDC4(PMT..IVS2)_ROS1(IVS31..END)	SDC4-ROS1	EX2:EX32	6:117650670	20:43963565	ROS1	NM_002944.2	SDC4	NM_002999.3
C0789	DUP/ITX	NCOA4:RET	EX8:EX12	NCOA4(PMT..IVS8)_RET(IVS11..END)	NCOA4-RET	EX8:EX12	10:43610996	10:51583558	RET	NM_020975.4	NCOA4	NM_001145260.1
C0791	INV	KIF5B:RET	EX17:EX12	KIF5B(PMT..IVS17)_RET(IVS11..END)	KIF5B-RET	EX17:EX12	10:43611202-43611465	10:32310727-32310819	RET	NM_020975.4	KIF5B	NM_004521.2
C0807	INV	EML4:ALK	EX6:EX20	EML4(PMT..IVS6)_ALK(IVS19..END)	EML4-ALK	EX6:EX20	2:29447153	2:42505368	ALK	NM_004304.4	EML4	NM_019063.3
C0809	INV	EML4:ALK	EX18:EX20	EML4(PMT..IVS18)_ALK(IVS19..END)	EML4-ALK	EX18:EX20	2:29447884	2:42544396	ALK	NM_004304.4	EML4	NM_019063.3
C0811	INV	EML4:ALK	EX13:EX20	EML4(PMT..IVS13)_ALK(IVS19..END)	EML4-ALK	EX13:EX20	2:29447651	2:42525740	ALK	NM_004304.4	EML4	NM_019063.3
C0835	INV	EML4:ALK	EX20:EX20	EML4(PMT..IVS20)_ALK(IVS19..END)	EML4-ALK	EX20:EX20	2:29446572	2:42552987	ALK	NM_004304.4	EML4	NM_019063.3
C0852	INV	EML4:ALK	EX20:EX20	EML4(PMT..IVS20)_ALK(IVS19..END)	EML4-ALK	EX20:EX20	2:29447187	2:42552864	ALK	NM_004304.4	EML4	NM_019063.3
C0858	INV	EML4:ALK	EX13:EX20	EML4(PMT..IVS13)_ALK(IVS19..END)	EML4-ALK	EX13:EX20	2:29447719	2:42525953	ALK	NM_004304.4	EML4	NM_019063.3
C0874	DEL/ITX	EZR:ROS1	EX9:EX32	EZR(PMT..IVS9)_ROS1(EX32..END)	EZR-ROS1	EX9:EX32	6:117650100-117650606	6:159191620-159192003	ROS1	NM_002944.2	EZR	NM_003379.4
C0884	INV	KIF5B:RET	EX15:EX12	KIF5B(PMT..IVS15)_RET(IVS11..END)	KIF5B-RET	EX15:EX12	10:43611810	10:32312321	RET	NM_020975.4	KIF5B	NM_004521.2
C0924	DEL/ITX	EZR:ROS1	EX9:EX33	EZR(PMT..IVS9)_ROS1(IVS32..END)	EZR-ROS1	EX9:EX33	6:117648982	6:159191047	ROS1	NM_002944.2	EZR	NM_003379.4
C0927	INV	KIF5B:RET	EX15:EX12	KIF5B(PMT..IVS15)_RET(IVS11..END)	KIF5B-RET	EX15:EX12	10:43611029-43611228	10:32313342-32313522	RET	NM_020975.4	KIF5B	NM_004521.2
C0938	INV	EML4:ALK	EX20:EX20	EML4(PMT..IVS20)_ALK(IVS19..END)	EML4-ALK	EX20:EX20	2:29447342	2:42553211	ALK	NM_004304.4	EML4	NM_019063.3
C1046	INV	EML4-ALK	EX13:EX20	EML4(PMT..IVS13)_ALK(IVS19..END)	EML4-ALK	EX13:EX20	2:29446950	2:42527212	ALK	NM_004304.4	EML4	NM_019063.3
C1075	DEL/ITX	EZR-ROS1	EX10:EX34	EZR(PMT..EX10)_ROS1(IVS33..END)	EZR-ROS1	EX10:EX34	6:117646351	6:159190853	ROS1	NM_002944.2	EZR	NM_003379.4
C1096	INV	EML4-ALK	EX13:EX20	EML4(PMT..IVS13)_ALK(IVS19..END)	EML4-ALK	EX13:EX20	2:29448137	2:42524570	ALK	NM_004304.4	EML4	NM_019063.3
C1099	INV	KIF5B-RET	EX15:EX12	KIF5B(PMT..IVS15)_RET(IVS11..END)	KIF5B-RET	EX15:EX12	10:43611744	10:32313746	RET	NM_020975.4	KIF5B	NM_004521.2
C1145	INV	KIF5B-RET	EX17:EX12	KIF5B(PMT..EX17)_RET(IVS11..END)	KIF5B-RET	EX17:EX12	10:43610679	10:32311153	RET	NM_020630.4	KIF5B	NM_004521.2
C1161	INV	EML4:ALK	EX13:EX20	EML4(PMT..IVS13)_ALK(IVS19..END)	EML4-ALK	EX13:EX20	2:29448077	2:42528013	ALK	NM_004304.4	EML4	NM_019063.3
C1187	INV	EML4-ALK	EX19:EX19	ALK(PMT..IVS19)_EML4(IVS18..END)	EML4-ALK	EX19:EX19	2:29447959	2:42544175	ALK	NM_004304.4	EML4	NM_019063.3
C1207	DEL/ITX	EZR-ROS1	EX9:EX32	EZR(PMT..IVS9)_ROS1(EX32..END)	EZR-ROS1	EX9:EX32	6:117650609	6:159191669	ROS1	NM_002944.2	EZR	NM_003379.4
C1261	INV	EML4:ALK	EX13:EX20	EML4(PMT..IVS13)_ALK(IVS19..END)	EML4-ALK	EX13:EX20	2:29448056	2:42526461	ALK	NM_004304.4	EML4	NM_019063.3
C1277	INV	EML4:ALK	EX6:EX20	EML4(PMT..IVS6)_ALK(IVS19..END)	EML4-ALK	EX6:EX20	2:29447129-29447691	2:42505414-42506069	ALK	NM_004304.4	EML4	NM_019063.3
C1290	INV	EML4-ALK	EX6:EX20	EML4(PMT..IVS6)_ALK(IVS19..END)	EML4-ALK	EX6:EX20	2:29446566	2:42503209	ALK	NM_004304.4	EML4	NM_019063.3
C1294	INV	EML4-ALK	EX20:EX20	EML4(PMT..IVS20)_ALK(IVS19..END)	EML4-ALK	EX20:EX20	2:29447155	2:42553025	ALK	NM_004304.4	EML4	NM_019063.3
C1296	INV	KIF5B-RET	EX15:EX12	KIF5B(PMT..IVS15)_RET(IVS11..END)	KIF5B-RET	EX15:EX12	10:43610360	10:32315914	RET	NM_020975.4	KIF5B	NM_004521.2
C1387	INV	EML4:ALK	EX13:EX20	EML4(PMT..IVS13)_ALK(IVS19..END)	EML4-ALK	EX13:EX20	2:29447162	2:42527175	ALK	NM_004304.4	EML4	NM_019063.3
C1396	INV	EML4:ALK	EX6:EX20	EML4(PMT..IVS6)_ALK(IVS19..END)	EML4-ALK	EX6:EX20	2:29446552	2:42507451	ALK	NM_004304.4	EML4	NM_019063.3
C1439	CTX-2	SLC34A2:ROS1	EX4:EX29	SLC34A2(PMT..EX4)_ROS1(EX29..END)	SLC34A2-ROS1	EX4:EX29	4:25666323	6:117663486	ROS1	NM_002944.2	SLC34A2	NM_006424.2
C1442	INV	EZH2-CUL1	EX20E:EX17	EZH2(PMT..EX20E)_CUL1(IVS16..END)	EZH2-CUL1	EX20E:EX17	7:148504578	7:148487639	EZH2	NM_004456.4	CUL1	NM_003592.2
C1490	CTX-1	CD74-ROS1	EX7:EX34	CD74(PMT..IVS7)_ROS1(IVS33..END)	CD74-ROS1	EX7:EX34	6:117645846	5:149782350	ROS1	NM_002944.2	CD74	NM_001025159.2
C1508	CTX-1	CD74-ROS1	EX6:EX32	CD74(PMT..IVS6)_ROS1(IVS31..END)	CD74-ROS1	EX6:EX32	6:117657251	5:149783787	ROS1	NM_002944.2	CD74	NM_001025159.2
C1524	INV	EML4-ALK	EX6:EX19	EML4(PMT..IVS6)_ALK(EX19..END)	EML4-ALK	EX6:EX19	2:29447835-29448412	2:42497233-42497754	ALK	NM_004304.4	EML4	NM_019063.3
C1530	DUP/ITX	FGFR3:TACC3	EX18E:EX11	FGFR3(PMT..EX18E)_TACC3(IVS10..END)	FGFR3-TACC3	EX18E:EX11	4:1808883	4:1740209	FGFR3	NM_000142.4	TACC3	NM_006342.2
C1559	CTX-2	SLC34A2:ROS1	EX13E:EX32	SLC34A2(PMT..EX13E)_ROS1(IVS31..END)	SLC34A2-ROS1	EX13E:EX32	6:117658063-117658178	4:25677809-25677922	ROS1	NM_002944.2	SLC34A2	NM_006424.2
C1588	CTX-1	CD74:ROS1	EX7:EX33	CD74(PMT..EX7)_ROS1(IVS32..END)	CD74-ROS1	EX7:EX33	6:117649311	5:149782741	ROS1	NM_002944.2	CD74	NM_001025159.2
C1620	INV	EML4:ALK	EX13:EX20	EML4(PMT..IVS13)_ALK(IVS19..END)	EML4-ALK	EX13:EX20	2:29447578	2:42526418	ALK	NM_004304.4	EML4	NM_019063.3
C1660	INV	EML4:ALK	EX6:EX20	EML4(PMT..IVS6)_ALK(IVS19..END)	EML4-ALK	EX6:EX20	2:29446863	2:42497142	ALK	NM_004304.4	EML4	NM_019063.3
C1661	INV	EML4:ALK	EX13:EX20	EML4(PMT..IVS13)_ALK(IVS19..END)	EML4-ALK	EX13:EX20	2:29448252	2:42525326	ALK	NM_004304.4	EML4	NM_019063.3
C1682	INV	EML4:ALK	EX6:EX20	EML4(PMT..IVS6)_ALK(IVS19..END)	EML4-ALK	EX6:EX20	2:29447074	2:42507097	ALK	NM_004304.4	EML4	NM_019063.3
P0004	CTX-1	CD74-ROS1	EX6:EX34	CD74(PMT..IVS6)_ROS1(IVS33..END)	CD74-ROS1	EX6:EX34	6:117646664	5:149783764	ROS1	NM_002944.2	CD74	NM_001025159.2
P0007	INV	EML4-ALK	EX13:EX20	EML4(PMT..IVS13)_ALK(IVS19..END)	EML4-ALK	EX13:EX20	2:29446612	2:42523514	ALK	NM_004304.4	EML4	NM_019063.3
P0013	INV	KIF5B:RET	EX15:EX12	KIF5B(PMT..IVS15)_RET(IVS11..END)	KIF5B-RET	EX15:EX12	10:43610409	10:32314312	RET	NM_020975.4	KIF5B	NM_004521.2
P0026	INV	EML4－ALK	EX6:EX20	EML4(PMT..IVS6)_ALK(IVS19..END)	EML4－ALK	EX6:EX20	2:29448040	2:42506118	ALK	NM_004304.4	EML4	NM_019063.3
P0081	INV	EML4:ALK	EX6:EX20	EML4(PMT..IVS6)_ALK(IVS19..END)	EML4-ALK	EX6:EX20	2:29446773	2:42496404	ALK	NM_004304.4	EML4	NM_019063.3
